# Supplementary material for: Tachinid (Diptera, Tachinidae) parasitoids of Lobesia botrana (Denis & Schiffermüller, 1775) (Lepidoptera, Tortricidae) and other moths
Source: Zookeys. 2020 May 19;934:111–40. doi: 10.3897/zookeys.934.50823 (PMC7250938; doi:10.3897/zookeys.934.50823)
Supplement: XML Treatment for Compsilura concinnata [file zookeys.934.50823-treatment1.xml]

<!DOCTYPE tp:taxon-treatment
  PUBLIC "-//TaxonX//DTD Taxonomic Treatment Publishing DTD v0 20100105//EN" "tax-treatment-NSO.dtd">
<tp:taxon-treatment xmlns:tp="http://www.plazi.org/taxpub"><tp:treatment-meta><kwd-group><label>Taxon classification</label><kwd><named-content xmlns:xlink="http://www.w3.org/1999/xlink" content-type="kingdom">Animalia</named-content></kwd><kwd><named-content xmlns:xlink="http://www.w3.org/1999/xlink" content-type="order">Tachinidae</named-content></kwd><kwd><named-content xmlns:xlink="http://www.w3.org/1999/xlink" content-type="family">Tachinidae</named-content></kwd></kwd-group><mixed-citation publication-type="journal"><person-group><name><surname>Scaramozzino</surname><given-names>Pier Luigi</given-names></name><name><surname>Di Giovanni</surname><given-names>Filippo</given-names></name><name><surname>Loni</surname><given-names>Augusto</given-names></name><name><surname>Gisondi</surname><given-names>Silvia</given-names></name><name><surname>Lucchi</surname><given-names>Andrea</given-names></name><name><surname>Cerretti</surname><given-names>Pierfilippo</given-names></name></person-group><article-title>Tachinid (<tp:taxon-name><tp:taxon-name-part taxon-name-part-type="order">Diptera</tp:taxon-name-part></tp:taxon-name>, <tp:taxon-name><tp:taxon-name-part taxon-name-part-type="family">Tachinidae</tp:taxon-name-part></tp:taxon-name>) parasitoids of <italic><tp:taxon-name><tp:taxon-name-part taxon-name-part-type="genus" reg="Lobesia">Lobesia</tp:taxon-name-part> <tp:taxon-name-part taxon-name-part-type="species" reg="botrana">botrana</tp:taxon-name-part></tp:taxon-name></italic> (Denis &amp; Schiffermüller, 1775) (<tp:taxon-name><tp:taxon-name-part taxon-name-part-type="order">Lepidoptera</tp:taxon-name-part></tp:taxon-name>, <tp:taxon-name><tp:taxon-name-part taxon-name-part-type="family">Tortricidae</tp:taxon-name-part></tp:taxon-name>) and other moths</article-title><source>Zookeys</source><day>19</day><month>5</month><year>2020</year><volume>934</volume><fpage>111</fpage><lpage>140</lpage><pub-id pub-id-type="doi">10.3897/zookeys.934.50823</pub-id></mixed-citation></tp:treatment-meta><tp:nomenclature><label>A1.</label><tp:taxon-name><object-id xmlns:xlink="http://www.w3.org/1999/xlink" content-type="arpha" xlink:type="simple">2DF3A5DF-4C46-5928-95E6-FE7233053AD3</object-id>
                  <tp:taxon-name-part taxon-name-part-type="genus" reg="Compsilura">Compsilura</tp:taxon-name-part>
                  <tp:taxon-name-part taxon-name-part-type="species" reg="concinnata">concinnata</tp:taxon-name-part>
                </tp:taxon-name><tp:taxon-authority>(Meigen, 1824)</tp:taxon-authority><xref ref-type="fig" rid="F1">Fig. 1</xref></tp:nomenclature><tp:treatment-sec sec-type="Label information" id="SECID0EQDAE"><title>Label information.</title><p>Italy, Piedmont: Torino, Santena, oak-hornbeam lowland forest, collected 20.v.1986, emerged 09.vi.1986 ex <italic><tp:taxon-name><tp:taxon-name-part taxon-name-part-type="genus" reg="Euproctis">Euproctis</tp:taxon-name-part> <tp:taxon-name-part taxon-name-part-type="species" reg="chrysorrhoea">chrysorrhoea</tp:taxon-name-part></tp:taxon-name></italic> on <italic><tp:taxon-name><tp:taxon-name-part taxon-name-part-type="genus" reg="Quercus">Quercus</tp:taxon-name-part></tp:taxon-name></italic> sp., P. L. Scaramozzino leg., 1♂, P. Cerretti det.</p></tp:treatment-sec><tp:treatment-sec sec-type="distribution" id="SECID0EIEAE"><title>Distribution.</title><p>Subcosmopolitan. Italian distribution: north and south Italy, Sicily, Sardinia.</p></tp:treatment-sec><tp:treatment-sec sec-type="biology" id="SECID0ENEAE"><title>Biology.</title><p>Parasitoid on a wide range of <tp:taxon-name><tp:taxon-name-part taxon-name-part-type="order">Lepidoptera</tp:taxon-name-part></tp:taxon-name> and <tp:taxon-name><tp:taxon-name-part taxon-name-part-type="order">Hymenoptera</tp:taxon-name-part></tp:taxon-name><tp:taxon-name><tp:taxon-name-part taxon-name-part-type="suborder">Symphyta</tp:taxon-name-part></tp:taxon-name>. In Italy it has already been reported on <tp:taxon-name><tp:taxon-name-part taxon-name-part-type="genus" reg="Euproctis">E.</tp:taxon-name-part> (<tp:taxon-name-part taxon-name-part-type="subgenus" reg="Euproctis">Euproctis</tp:taxon-name-part>) <tp:taxon-name-part taxon-name-part-type="species" reg="chrysorrhoea">chrysorrhoea</tp:taxon-name-part></tp:taxon-name> (Linnaeus, 1758) (<tp:taxon-name><tp:taxon-name-part taxon-name-part-type="family">Erebidae</tp:taxon-name-part></tp:taxon-name>) in Emilia-Romagna (<xref ref-type="bibr" rid="B23">Faggioli 1937</xref>; <xref ref-type="bibr" rid="B8">Cerretti and Tschorsnig 2010</xref>) and Sardinia (<xref ref-type="bibr" rid="B20">Delrio and Luciano 1985</xref>).</p><p>Puparium (Fig. <xref ref-type="fig" rid="F1">1C–E</xref>): cylindrical with rounded posterior edges, subshiny, dark red, smooth with circular anterior spinose bands; posterior spiracular plates slightly above level of longitudinal axis and scarcely raised above surface of puparium; each posterior spiracular plate with three linear openings; button round, scarcely defined; anal opening dark, below longitudinal axis at about the same distance of posterior spiracular plates from longitudinal axis.</p></tp:treatment-sec><tp:treatment-sec sec-type="notes" id="SECID0EHGAE"><title>Notes.</title><p>In Piedmont three other species of <tp:taxon-name><tp:taxon-name-part taxon-name-part-type="family">Tachinidae</tp:taxon-name-part></tp:taxon-name> emerged from <italic><tp:taxon-name><tp:taxon-name-part taxon-name-part-type="genus" reg="Euproctis">E.</tp:taxon-name-part> <tp:taxon-name-part taxon-name-part-type="species" reg="chrysorrhoea">chrysorrhoea</tp:taxon-name-part></tp:taxon-name></italic>: <italic><tp:taxon-name><tp:taxon-name-part taxon-name-part-type="genus" reg="Blondelia">Blondelia</tp:taxon-name-part> <tp:taxon-name-part taxon-name-part-type="species" reg="nigripes">nigripes</tp:taxon-name-part></tp:taxon-name></italic> (Fallén, 1810), <italic><tp:taxon-name><tp:taxon-name-part taxon-name-part-type="genus" reg="Exorista">Exorista</tp:taxon-name-part> <tp:taxon-name-part taxon-name-part-type="species" reg="larvarum">larvarum</tp:taxon-name-part></tp:taxon-name></italic> (Linnaeus, 1758) and <italic><tp:taxon-name><tp:taxon-name-part taxon-name-part-type="genus" reg="Townsendiellomyia">Townsendiellomyia</tp:taxon-name-part> <tp:taxon-name-part taxon-name-part-type="species" reg="nidicola">nidicola</tp:taxon-name-part></tp:taxon-name></italic> (Townsend, 1908) (<xref ref-type="bibr" rid="B15">Currado et al. 1988</xref>).</p><fig id="F1" position="float" orientation="portrait"><object-id xmlns:xlink="http://www.w3.org/1999/xlink" content-type="doi" xlink:type="simple">10.3897/zookeys.934.50823.figure1</object-id><object-id xmlns:xlink="http://www.w3.org/1999/xlink" content-type="arpha" xlink:type="simple">283B6737-18ED-50F9-A497-D2BA9A043402</object-id><label>Figure 1.</label><caption><p><italic><tp:taxon-name><tp:taxon-name-part taxon-name-part-type="genus" reg="Compsilura">Compsilura</tp:taxon-name-part> <tp:taxon-name-part taxon-name-part-type="species" reg="concinnata">concinnata</tp:taxon-name-part></tp:taxon-name></italic> (Meigen, 1824). <bold>A</bold> Male, habitus, dorsal view <bold>B</bold> male, habitus, lateral view <bold>C</bold> puparium, dorsal view <bold>D</bold> puparium, posterior end <bold>E</bold> puparium, spiracular plates showing openings.</p></caption><graphic xmlns:xlink="http://www.w3.org/1999/xlink" xlink:href="zookeys-934-111-g001.jpg" position="float" orientation="portrait" xlink:type="simple" id="oo_411724.jpg"><uri content-type="original_file" xlink:type="simple">https://binary.pensoft.net/fig/411724</uri></graphic></fig></tp:treatment-sec><ref-list><ref id="B23"><mixed-citation xmlns:xlink="http://www.w3.org/1999/xlink" xlink:type="simple"><person-group><name name-style="western"><surname>Faggioli</surname><given-names>D</given-names></name></person-group> (<year>1937</year>) <article-title>Appunti entomologici. IV.</article-title><source>Bollettino dell’Istituto di Entomologia dell’Università di Bologna</source><volume>9</volume>: <fpage>184</fpage>–<lpage>195</lpage>.</mixed-citation></ref><ref id="B8"><mixed-citation xmlns:xlink="http://www.w3.org/1999/xlink" xlink:type="simple"><person-group><name name-style="western"><surname>Cerretti</surname><given-names>P</given-names></name><name name-style="western"><surname>Tschorsnig</surname><given-names>H-P</given-names></name></person-group> (<year>2010</year>) <article-title>Annotated host catalogue for the <tp:taxon-name><tp:taxon-name-part taxon-name-part-type="family">Tachinidae</tp:taxon-name-part></tp:taxon-name> (<tp:taxon-name><tp:taxon-name-part taxon-name-part-type="order">Diptera</tp:taxon-name-part></tp:taxon-name>) of Italy.</article-title><source>Stuttgarter Beiträge zur Naturkunde A, Neue Serie</source><volume>3</volume>: <fpage>305</fpage>–<lpage>340</lpage>.</mixed-citation></ref><ref id="B20"><mixed-citation xmlns:xlink="http://www.w3.org/1999/xlink" xlink:type="simple"><person-group><name name-style="western"><surname>Delrio</surname><given-names>G</given-names></name><name name-style="western"><surname>Luciano</surname><given-names>P</given-names></name></person-group> (<year>1985</year>) I parassiti ed i predatori di <italic><tp:taxon-name><tp:taxon-name-part taxon-name-part-type="genus">Euproctis</tp:taxon-name-part> <tp:taxon-name-part taxon-name-part-type="species">chrysorrhoea</tp:taxon-name-part></tp:taxon-name></italic> L. in Sardegna (Nota preliminare). Atti del XIV Congresso nazionale italiano di Entomologia, 825–832.</mixed-citation></ref><ref id="B15"><mixed-citation xmlns:xlink="http://www.w3.org/1999/xlink" xlink:type="simple"><person-group><name name-style="western"><surname>Currado</surname><given-names>I</given-names></name><name name-style="western"><surname>Raviglione</surname><given-names>M</given-names></name><name name-style="western"><surname>Scaramozzino</surname><given-names>PL</given-names></name></person-group> (<year>1988</year>) Indagine sui limitatori naturali di <italic><tp:taxon-name><tp:taxon-name-part taxon-name-part-type="genus">Euproctis</tp:taxon-name-part> <tp:taxon-name-part taxon-name-part-type="species">chrysorrhoea</tp:taxon-name-part></tp:taxon-name></italic> L. in Piemonte (<tp:taxon-name><tp:taxon-name-part taxon-name-part-type="order">Lepidoptera</tp:taxon-name-part></tp:taxon-name>, <tp:taxon-name><tp:taxon-name-part taxon-name-part-type="genus">Lymantridae</tp:taxon-name-part></tp:taxon-name>). Atti XV Congresso nazionale italiano di Entomologia, L’Aquila: 981–988.</mixed-citation></ref></ref-list></tp:taxon-treatment>
