# Supplementary material for: Tachinid (Diptera, Tachinidae) parasitoids of Lobesia botrana (Denis & Schiffermüller, 1775) (Lepidoptera, Tortricidae) and other moths
Source: Zookeys. 2020 May 19;934:111–40. doi: 10.3897/zookeys.934.50823 (PMC7250938; doi:10.3897/zookeys.934.50823)
Supplement: XML Treatment for Carcelia falenaria [file zookeys.934.50823-treatment2.xml]

<!DOCTYPE tp:taxon-treatment
  PUBLIC "-//TaxonX//DTD Taxonomic Treatment Publishing DTD v0 20100105//EN" "tax-treatment-NSO.dtd">
<tp:taxon-treatment xmlns:tp="http://www.plazi.org/taxpub"><tp:treatment-meta><kwd-group><label>Taxon classification</label><kwd><named-content xmlns:xlink="http://www.w3.org/1999/xlink" content-type="kingdom">Animalia</named-content></kwd><kwd><named-content xmlns:xlink="http://www.w3.org/1999/xlink" content-type="order">Tachinidae</named-content></kwd><kwd><named-content xmlns:xlink="http://www.w3.org/1999/xlink" content-type="family">Tachinidae</named-content></kwd></kwd-group><mixed-citation publication-type="journal"><person-group><name><surname>Scaramozzino</surname><given-names>Pier Luigi</given-names></name><name><surname>Di Giovanni</surname><given-names>Filippo</given-names></name><name><surname>Loni</surname><given-names>Augusto</given-names></name><name><surname>Gisondi</surname><given-names>Silvia</given-names></name><name><surname>Lucchi</surname><given-names>Andrea</given-names></name><name><surname>Cerretti</surname><given-names>Pierfilippo</given-names></name></person-group><article-title>Tachinid (<tp:taxon-name><tp:taxon-name-part taxon-name-part-type="order">Diptera</tp:taxon-name-part></tp:taxon-name>, <tp:taxon-name><tp:taxon-name-part taxon-name-part-type="family">Tachinidae</tp:taxon-name-part></tp:taxon-name>) parasitoids of <italic><tp:taxon-name><tp:taxon-name-part taxon-name-part-type="genus" reg="Lobesia">Lobesia</tp:taxon-name-part> <tp:taxon-name-part taxon-name-part-type="species" reg="botrana">botrana</tp:taxon-name-part></tp:taxon-name></italic> (Denis &amp; Schiffermüller, 1775) (<tp:taxon-name><tp:taxon-name-part taxon-name-part-type="order">Lepidoptera</tp:taxon-name-part></tp:taxon-name>, <tp:taxon-name><tp:taxon-name-part taxon-name-part-type="family">Tortricidae</tp:taxon-name-part></tp:taxon-name>) and other moths</article-title><source>Zookeys</source><day>19</day><month>5</month><year>2020</year><volume>934</volume><fpage>111</fpage><lpage>140</lpage><pub-id pub-id-type="doi">10.3897/zookeys.934.50823</pub-id></mixed-citation></tp:treatment-meta><tp:nomenclature><label>A2.</label><tp:taxon-name><object-id xmlns:xlink="http://www.w3.org/1999/xlink" content-type="arpha" xlink:type="simple">21537BF0-24BC-5C27-A4D9-C26B65FE632B</object-id>
                  <tp:taxon-name-part taxon-name-part-type="genus" reg="Carcelia">Carcelia</tp:taxon-name-part>
                  <tp:taxon-name-part taxon-name-part-type="species" reg="falenaria">falenaria</tp:taxon-name-part>
                </tp:taxon-name><tp:taxon-authority>(Rondani, 1859)</tp:taxon-authority><xref ref-type="fig" rid="F2">Fig. 2</xref></tp:nomenclature><tp:treatment-sec sec-type="Label information" id="SECID0EWKAE"><title>Label information.</title><p>Italy, Piedmont: Torino, Stupinigi, oak-hornbeam lowland forest, 03.vi.1986, ex <italic><tp:taxon-name><tp:taxon-name-part taxon-name-part-type="genus" reg="Amata">Amata</tp:taxon-name-part></tp:taxon-name></italic> sp. on <italic><tp:taxon-name><tp:taxon-name-part taxon-name-part-type="genus" reg="Quercus">Quercus</tp:taxon-name-part></tp:taxon-name></italic> sp., P. L. Scaramozzino leg., 2♂♂, P. Cerretti det.</p></tp:treatment-sec><tp:treatment-sec sec-type="distribution" id="SECID0EKLAE"><title>Distribution.</title><p>Palaearctic. Italian distribution: north and south Italy, Sicily.</p></tp:treatment-sec><tp:treatment-sec sec-type="biology" id="SECID0EPLAE"><title>Biology.</title><p>Parasitoid on <tp:taxon-name><tp:taxon-name-part taxon-name-part-type="order">Lepidoptera</tp:taxon-name-part></tp:taxon-name><tp:taxon-name><tp:taxon-name-part taxon-name-part-type="family">Erebidae</tp:taxon-name-part></tp:taxon-name> of the genus <italic><tp:taxon-name><tp:taxon-name-part taxon-name-part-type="genus" reg="Amata">Amata</tp:taxon-name-part></tp:taxon-name></italic> Fabricius, 1807. In Italy it has been obtained in Veneto on <italic><tp:taxon-name><tp:taxon-name-part taxon-name-part-type="genus" reg="Amata">A.</tp:taxon-name-part> <tp:taxon-name-part taxon-name-part-type="species" reg="kruegeri">kruegeri</tp:taxon-name-part></tp:taxon-name></italic> (Ragusa, 1904) and in Sicily on <italic><tp:taxon-name><tp:taxon-name-part taxon-name-part-type="genus" reg="Amata">Amata</tp:taxon-name-part></tp:taxon-name></italic> sp. (<xref ref-type="bibr" rid="B8">Cerretti and Tschorsnig 2010</xref>).</p></tp:treatment-sec><tp:treatment-sec sec-type="notes" id="SECID0E3MAE"><title>Notes.</title><p>Two adults emerged from the same host larva; the larvae pupated within the body of the host larva and the adults emerged from cut-like openings made on the host exoskeleton.</p><fig id="F2" position="float" orientation="portrait"><object-id xmlns:xlink="http://www.w3.org/1999/xlink" content-type="doi" xlink:type="simple">10.3897/zookeys.934.50823.figure2</object-id><object-id xmlns:xlink="http://www.w3.org/1999/xlink" content-type="arpha" xlink:type="simple">5B707262-8B8B-5F4D-9274-6D13302D3C22</object-id><label>Figure 2.</label><caption><p><italic><tp:taxon-name><tp:taxon-name-part taxon-name-part-type="genus" reg="Carcelia">Carcelia</tp:taxon-name-part> <tp:taxon-name-part taxon-name-part-type="species" reg="falenaria">falenaria</tp:taxon-name-part></tp:taxon-name></italic> (Rondani, 1859), two males emerged from <italic><tp:taxon-name><tp:taxon-name-part taxon-name-part-type="genus" reg="Amata">Amata</tp:taxon-name-part></tp:taxon-name></italic> sp. larva.</p></caption><graphic xmlns:xlink="http://www.w3.org/1999/xlink" xlink:href="zookeys-934-111-g002.jpg" position="float" orientation="portrait" xlink:type="simple" id="oo_411725.jpg"><uri content-type="original_file" xlink:type="simple">https://binary.pensoft.net/fig/411725</uri></graphic></fig></tp:treatment-sec><ref-list><ref id="B8"><mixed-citation xmlns:xlink="http://www.w3.org/1999/xlink" xlink:type="simple"><person-group><name name-style="western"><surname>Cerretti</surname><given-names>P</given-names></name><name name-style="western"><surname>Tschorsnig</surname><given-names>H-P</given-names></name></person-group> (<year>2010</year>) <article-title>Annotated host catalogue for the <tp:taxon-name><tp:taxon-name-part taxon-name-part-type="family">Tachinidae</tp:taxon-name-part></tp:taxon-name> (<tp:taxon-name><tp:taxon-name-part taxon-name-part-type="order">Diptera</tp:taxon-name-part></tp:taxon-name>) of Italy.</article-title><source>Stuttgarter Beiträge zur Naturkunde A, Neue Serie</source><volume>3</volume>: <fpage>305</fpage>–<lpage>340</lpage>.</mixed-citation></ref></ref-list></tp:taxon-treatment>
