# Supplementary material for: Tachinid (Diptera, Tachinidae) parasitoids of Lobesia botrana (Denis & Schiffermüller, 1775) (Lepidoptera, Tortricidae) and other moths
Source: Zookeys. 2020 May 19;934:111–40. doi: 10.3897/zookeys.934.50823 (PMC7250938; doi:10.3897/zookeys.934.50823)
Supplement: XML Treatment for Phryxe cf. nemea [file zookeys.934.50823-treatment3.xml]

<!DOCTYPE tp:taxon-treatment
  PUBLIC "-//TaxonX//DTD Taxonomic Treatment Publishing DTD v0 20100105//EN" "tax-treatment-NSO.dtd">
<tp:taxon-treatment xmlns:tp="http://www.plazi.org/taxpub"><tp:treatment-meta><kwd-group><label>Taxon classification</label><kwd><named-content xmlns:xlink="http://www.w3.org/1999/xlink" content-type="kingdom">Animalia</named-content></kwd><kwd><named-content xmlns:xlink="http://www.w3.org/1999/xlink" content-type="order">Tachinidae</named-content></kwd><kwd><named-content xmlns:xlink="http://www.w3.org/1999/xlink" content-type="family">Tachinidae</named-content></kwd></kwd-group><mixed-citation publication-type="journal"><person-group><name><surname>Scaramozzino</surname><given-names>Pier Luigi</given-names></name><name><surname>Di Giovanni</surname><given-names>Filippo</given-names></name><name><surname>Loni</surname><given-names>Augusto</given-names></name><name><surname>Gisondi</surname><given-names>Silvia</given-names></name><name><surname>Lucchi</surname><given-names>Andrea</given-names></name><name><surname>Cerretti</surname><given-names>Pierfilippo</given-names></name></person-group><article-title>Tachinid (<tp:taxon-name><tp:taxon-name-part taxon-name-part-type="order">Diptera</tp:taxon-name-part></tp:taxon-name>, <tp:taxon-name><tp:taxon-name-part taxon-name-part-type="family">Tachinidae</tp:taxon-name-part></tp:taxon-name>) parasitoids of <italic><tp:taxon-name><tp:taxon-name-part taxon-name-part-type="genus" reg="Lobesia">Lobesia</tp:taxon-name-part> <tp:taxon-name-part taxon-name-part-type="species" reg="botrana">botrana</tp:taxon-name-part></tp:taxon-name></italic> (Denis &amp; Schiffermüller, 1775) (<tp:taxon-name><tp:taxon-name-part taxon-name-part-type="order">Lepidoptera</tp:taxon-name-part></tp:taxon-name>, <tp:taxon-name><tp:taxon-name-part taxon-name-part-type="family">Tortricidae</tp:taxon-name-part></tp:taxon-name>) and other moths</article-title><source>Zookeys</source><day>19</day><month>5</month><year>2020</year><volume>934</volume><fpage>111</fpage><lpage>140</lpage><pub-id pub-id-type="doi">10.3897/zookeys.934.50823</pub-id></mixed-citation></tp:treatment-meta><tp:nomenclature><label>A3.</label><tp:taxon-name><object-id xmlns:xlink="http://www.w3.org/1999/xlink" content-type="arpha" xlink:type="simple">DDA01DAC-D235-5604-92AA-86D7D6B86565</object-id>
                  <tp:taxon-name-part taxon-name-part-type="genus" reg="Phryxe">Phryxe</tp:taxon-name-part>
                  <tp:taxon-name-part taxon-name-part-type="uncertainty-rank">cf.</tp:taxon-name-part>
                  <tp:taxon-name-part taxon-name-part-type="species" reg="nemea">nemea</tp:taxon-name-part>
                </tp:taxon-name><tp:taxon-authority>(Meigen, 1824)</tp:taxon-authority></tp:nomenclature><tp:treatment-sec sec-type="Label information" id="SECID0EHPAE"><title>Label information.</title><p>Italy, Piedmont: Torino, Venaria, La Mandria, oak-hornbeam lowland forest, vi.1988, ex <italic><tp:taxon-name><tp:taxon-name-part taxon-name-part-type="genus" reg="Tortrix">Tortrix</tp:taxon-name-part> <tp:taxon-name-part taxon-name-part-type="species" reg="viridana">viridana</tp:taxon-name-part></tp:taxon-name></italic> on <italic><tp:taxon-name><tp:taxon-name-part taxon-name-part-type="genus" reg="Quercus">Quercus</tp:taxon-name-part> <tp:taxon-name-part taxon-name-part-type="species" reg="robur">robur</tp:taxon-name-part></tp:taxon-name></italic>, P. L. Scaramozzino leg., 1♂, P. Cerretti det. The specimen emerged from the cocoon with wings still partially folded.</p></tp:treatment-sec><tp:treatment-sec sec-type="distribution" id="SECID0EDQAE"><title>Distribution.</title><p>Palaearctic. Italian distribution: north and south Italy, Sardinia.</p></tp:treatment-sec><tp:treatment-sec sec-type="biology" id="SECID0EIQAE"><title>Biology.</title><p>Parasitoid on a wide range of <tp:taxon-name><tp:taxon-name-part taxon-name-part-type="order">Lepidoptera</tp:taxon-name-part></tp:taxon-name> and seldom <tp:taxon-name><tp:taxon-name-part taxon-name-part-type="order">Hymenoptera</tp:taxon-name-part></tp:taxon-name><tp:taxon-name><tp:taxon-name-part taxon-name-part-type="suborder">Symphyta</tp:taxon-name-part></tp:taxon-name>. In Italy it has already been obtained from <italic><tp:taxon-name><tp:taxon-name-part taxon-name-part-type="genus" reg="Tortrix">T.</tp:taxon-name-part> <tp:taxon-name-part taxon-name-part-type="species" reg="viridana">viridana</tp:taxon-name-part></tp:taxon-name></italic> Linnaeus, 1758 (<tp:taxon-name><tp:taxon-name-part taxon-name-part-type="family">Tortricidae</tp:taxon-name-part></tp:taxon-name>) on <italic><tp:taxon-name><tp:taxon-name-part taxon-name-part-type="genus" reg="Quercus">Q.</tp:taxon-name-part> <tp:taxon-name-part taxon-name-part-type="species" reg="robur">robur</tp:taxon-name-part></tp:taxon-name></italic> in Sardinia (<xref ref-type="bibr" rid="B21">Delrio et al. 1988</xref>).</p><p>Puparium (Fig. <xref ref-type="fig" rid="F3">3A–D</xref>): cylindrical with rounded posterior edges, dull, light brown, surface transversally striated, with circular anterior spinose bands; posterior spiracular plates on longitudinal axis and scarcely raised above surface of puparium; each posterior spiracular plate with four serpentine openings; button round and large; anal opening concolourous, below longitudinal axis, located at some distance from posterior spiracular plates.</p><fig id="F3" position="float" orientation="portrait"><object-id xmlns:xlink="http://www.w3.org/1999/xlink" content-type="doi" xlink:type="simple">10.3897/zookeys.934.50823.figure3</object-id><object-id xmlns:xlink="http://www.w3.org/1999/xlink" content-type="arpha" xlink:type="simple">8C1AB2E4-063D-5C00-B698-2010DA0D35E5</object-id><label>Figure 3.</label><caption><p><tp:taxon-name><tp:taxon-name-part taxon-name-part-type="genus" reg="Phryxe">Phryxe</tp:taxon-name-part> <tp:taxon-name-part taxon-name-part-type="uncertainty-rank">cf.</tp:taxon-name-part> <tp:taxon-name-part taxon-name-part-type="species" reg="nemea">nemea</tp:taxon-name-part></tp:taxon-name> (Meigen, 1824). <bold>A</bold> Puparium, dorsal view <bold>B</bold> puparium, lateral view <bold>C</bold> puparium, posterior end <bold>D</bold> puparium, spiracular plates showing openings.</p></caption><graphic xmlns:xlink="http://www.w3.org/1999/xlink" xlink:href="zookeys-934-111-g003.jpg" position="float" orientation="portrait" xlink:type="simple" id="oo_411726.jpg"><uri content-type="original_file" xlink:type="simple">https://binary.pensoft.net/fig/411726</uri></graphic></fig></tp:treatment-sec><ref-list><ref id="B21"><mixed-citation xmlns:xlink="http://www.w3.org/1999/xlink" xlink:type="simple"><person-group><name name-style="western"><surname>Delrio</surname><given-names>G</given-names></name><name name-style="western"><surname>Luciano</surname><given-names>P</given-names></name><name name-style="western"><surname>Floris</surname><given-names>I</given-names></name></person-group> (<year>1988</year>) I parassiti di <italic><tp:taxon-name><tp:taxon-name-part taxon-name-part-type="genus">Tortrix</tp:taxon-name-part> <tp:taxon-name-part taxon-name-part-type="species">viridana</tp:taxon-name-part></tp:taxon-name></italic> L. in Sardegna. Atti del XV Congresso nazionale italiano di Entomologia, 407–414.</mixed-citation></ref></ref-list></tp:taxon-treatment>
