# Supplementary material for: Tachinid (Diptera, Tachinidae) parasitoids of Lobesia botrana (Denis & Schiffermüller, 1775) (Lepidoptera, Tortricidae) and other moths
Source: Zookeys. 2020 May 19;934:111–40. doi: 10.3897/zookeys.934.50823 (PMC7250938; doi:10.3897/zookeys.934.50823)
Supplement: XML Treatment for Pseudoperichaeta nigrolineata [file zookeys.934.50823-treatment4.xml]

<!DOCTYPE tp:taxon-treatment
  PUBLIC "-//TaxonX//DTD Taxonomic Treatment Publishing DTD v0 20100105//EN" "tax-treatment-NSO.dtd">
<tp:taxon-treatment xmlns:tp="http://www.plazi.org/taxpub"><tp:treatment-meta><kwd-group><label>Taxon classification</label><kwd><named-content xmlns:xlink="http://www.w3.org/1999/xlink" content-type="kingdom">Animalia</named-content></kwd><kwd><named-content xmlns:xlink="http://www.w3.org/1999/xlink" content-type="order">Tachinidae</named-content></kwd><kwd><named-content xmlns:xlink="http://www.w3.org/1999/xlink" content-type="family">Tachinidae</named-content></kwd></kwd-group><mixed-citation publication-type="journal"><person-group><name><surname>Scaramozzino</surname><given-names>Pier Luigi</given-names></name><name><surname>Di Giovanni</surname><given-names>Filippo</given-names></name><name><surname>Loni</surname><given-names>Augusto</given-names></name><name><surname>Gisondi</surname><given-names>Silvia</given-names></name><name><surname>Lucchi</surname><given-names>Andrea</given-names></name><name><surname>Cerretti</surname><given-names>Pierfilippo</given-names></name></person-group><article-title>Tachinid (<tp:taxon-name><tp:taxon-name-part taxon-name-part-type="order">Diptera</tp:taxon-name-part></tp:taxon-name>, <tp:taxon-name><tp:taxon-name-part taxon-name-part-type="family">Tachinidae</tp:taxon-name-part></tp:taxon-name>) parasitoids of <italic><tp:taxon-name><tp:taxon-name-part taxon-name-part-type="genus" reg="Lobesia">Lobesia</tp:taxon-name-part> <tp:taxon-name-part taxon-name-part-type="species" reg="botrana">botrana</tp:taxon-name-part></tp:taxon-name></italic> (Denis &amp; Schiffermüller, 1775) (<tp:taxon-name><tp:taxon-name-part taxon-name-part-type="order">Lepidoptera</tp:taxon-name-part></tp:taxon-name>, <tp:taxon-name><tp:taxon-name-part taxon-name-part-type="family">Tortricidae</tp:taxon-name-part></tp:taxon-name>) and other moths</article-title><source>Zookeys</source><day>19</day><month>5</month><year>2020</year><volume>934</volume><fpage>111</fpage><lpage>140</lpage><pub-id pub-id-type="doi">10.3897/zookeys.934.50823</pub-id></mixed-citation></tp:treatment-meta><tp:nomenclature><label>A4.</label><tp:taxon-name><object-id xmlns:xlink="http://www.w3.org/1999/xlink" content-type="arpha" xlink:type="simple">9ACCD5C6-7966-5CE7-B563-9E911A9BE1B8</object-id>
                  <tp:taxon-name-part taxon-name-part-type="genus" reg="Pseudoperichaeta">Pseudoperichaeta</tp:taxon-name-part>
                  <tp:taxon-name-part taxon-name-part-type="species" reg="nigrolineata">nigrolineata</tp:taxon-name-part>
                </tp:taxon-name><tp:taxon-authority>(Walker, 1853) – First record on C. pronubana in Italy</tp:taxon-authority><xref ref-type="fig" rid="F4">Fig. 4</xref></tp:nomenclature><tp:treatment-sec sec-type="Label information" id="SECID0EYUAE"><title>Label information.</title><p>Italy, Tuscany: Pisa, P. N. San Rossore, coastal mixed forest of stone pine, maritime pine and holm oak, 29.viii.2017, ex <italic><tp:taxon-name><tp:taxon-name-part taxon-name-part-type="genus" reg="Cacoecimorpha">Cacoecimorpha</tp:taxon-name-part> <tp:taxon-name-part taxon-name-part-type="species" reg="pronubana">pronubana</tp:taxon-name-part></tp:taxon-name></italic> on <italic><tp:taxon-name><tp:taxon-name-part taxon-name-part-type="genus" reg="Daphne">Daphne</tp:taxon-name-part> <tp:taxon-name-part taxon-name-part-type="species" reg="gnidium">gnidium</tp:taxon-name-part></tp:taxon-name></italic>, A. Loni &amp; P. L. Scaramozzino leg., 1♂, P. Cerretti det.</p></tp:treatment-sec><tp:treatment-sec sec-type="distribution" id="SECID0EUVAE"><title>Distribution.</title><p>Palaearctic and Oriental. Italian distribution: north and south Italy, Sicily, Sardinia.</p></tp:treatment-sec><tp:treatment-sec sec-type="biology" id="SECID0EZVAE"><title>Biology.</title><p>Parasitoid on several lepidopteran families. It has been reared from <italic><tp:taxon-name><tp:taxon-name-part taxon-name-part-type="genus" reg="Cacoecimorpha">C.</tp:taxon-name-part> <tp:taxon-name-part taxon-name-part-type="species" reg="pronubana">pronubana</tp:taxon-name-part></tp:taxon-name></italic> (Hübner, [1799]) (<tp:taxon-name><tp:taxon-name-part taxon-name-part-type="family">Tortricidae</tp:taxon-name-part></tp:taxon-name>) in France (<xref ref-type="bibr" rid="B28">IOBC-List 2 1957</xref>), Ukraine (<xref ref-type="bibr" rid="B50">Richter 1996</xref>) and United Kingdom (<xref ref-type="bibr" rid="B9">Collin 1909</xref>; <xref ref-type="bibr" rid="B25">Ford et al. 2000</xref>). This is the first record for this species on <italic><tp:taxon-name><tp:taxon-name-part taxon-name-part-type="genus" reg="Cacoecimorpha">C.</tp:taxon-name-part> <tp:taxon-name-part taxon-name-part-type="species" reg="pronubana">pronubana</tp:taxon-name-part></tp:taxon-name></italic> in Italy. This species is also recorded as parasitoid of <italic><tp:taxon-name><tp:taxon-name-part taxon-name-part-type="genus" reg="Lobesia">L.</tp:taxon-name-part> <tp:taxon-name-part taxon-name-part-type="species" reg="botrana">botrana</tp:taxon-name-part></tp:taxon-name></italic> (Tab. <xref ref-type="table" rid="T2">2</xref>).</p><p>Puparium (Fig. <xref ref-type="fig" rid="F4">4C–F</xref>): cylindrical with rounded posterior edges, subshining, light yellowish-brown, smooth with circular anterior spinose bands; posterior spiracular plates slightly above longitudinal axis and on surface of puparium; each posterior spiracular plate with four linear or slightly curved openings; button round and large; anal opening dark, below longitudinal axis, located at some distance from posterior spiracular plates.</p><fig id="F4" position="float" orientation="portrait"><object-id xmlns:xlink="http://www.w3.org/1999/xlink" content-type="doi" xlink:type="simple">10.3897/zookeys.934.50823.figure4</object-id><object-id xmlns:xlink="http://www.w3.org/1999/xlink" content-type="arpha" xlink:type="simple">9E960097-0B9F-538C-9769-F7725F6ABF64</object-id><label>Figure 4.</label><caption><p><italic><tp:taxon-name><tp:taxon-name-part taxon-name-part-type="genus" reg="Pseudoperichaeta">Pseudoperichaeta</tp:taxon-name-part> <tp:taxon-name-part taxon-name-part-type="species" reg="nigrolineata">nigrolineata</tp:taxon-name-part></tp:taxon-name></italic> (Walker, 1853). <bold>A</bold> Male, habitus, dorsal view <bold>B</bold> male, habitus, lateral view <bold>C</bold> puparium, lateral view, anterior end detached <bold>D</bold> puparium, posterior end <bold>E</bold> puparium, posterior end, ventral view, showing anal opening <bold>F</bold> puparium, spiracular plates showing openings.</p></caption><graphic xmlns:xlink="http://www.w3.org/1999/xlink" xlink:href="zookeys-934-111-g004.jpg" position="float" orientation="portrait" xlink:type="simple" id="oo_411727.jpg"><uri content-type="original_file" xlink:type="simple">https://binary.pensoft.net/fig/411727</uri></graphic></fig></tp:treatment-sec><tp:treatment-sec><!--Section generated to contain objects referenced in tp:taxon-treatment.--><table-wrap id="T2" position="float" orientation="portrait"><label>Table 2.</label><caption><p>List of tachinid parasitoids and their related host species. Numbers indicate the total records reported in literature for each species (data from <xref ref-type="bibr" rid="B63">Tschorsnig 2017</xref> and present paper).</p></caption><table id="TID0E1LBI" rules="all"><tbody><tr><th rowspan="1" colspan="1">Tachinid species</th><th rowspan="1" colspan="1"><italic><tp:taxon-name><tp:taxon-name-part taxon-name-part-type="genus" reg="Argyrotaenia">Argyrotaenia</tp:taxon-name-part> <tp:taxon-name-part taxon-name-part-type="species" reg="ljungiana">ljungiana</tp:taxon-name-part></tp:taxon-name></italic> (Thunberg, 1797)</th><th rowspan="1" colspan="1"><italic><tp:taxon-name><tp:taxon-name-part taxon-name-part-type="genus" reg="Cacoecimorpha">Cacoecimorpha</tp:taxon-name-part> <tp:taxon-name-part taxon-name-part-type="species" reg="pronubana">pronubana</tp:taxon-name-part></tp:taxon-name></italic> (Hübner, 1799)</th><th rowspan="1" colspan="1"><italic><tp:taxon-name><tp:taxon-name-part taxon-name-part-type="genus" reg="Cryptoblabes">Cryptoblabes</tp:taxon-name-part> <tp:taxon-name-part taxon-name-part-type="species" reg="gnidiella">gnidiella</tp:taxon-name-part></tp:taxon-name></italic> (Millière, 1867)</th><th rowspan="1" colspan="1"><italic><tp:taxon-name><tp:taxon-name-part taxon-name-part-type="genus" reg="Eupoecilia">Eupoecilia</tp:taxon-name-part> <tp:taxon-name-part taxon-name-part-type="species" reg="ambiguella">ambiguella</tp:taxon-name-part></tp:taxon-name></italic> (Hübner, 1796)</th><th rowspan="1" colspan="1"><italic><tp:taxon-name><tp:taxon-name-part taxon-name-part-type="genus" reg="Lobesia">Lobesia</tp:taxon-name-part> <tp:taxon-name-part taxon-name-part-type="species" reg="botrana">botrana</tp:taxon-name-part></tp:taxon-name></italic> (Denis &amp; Schiffermüller, 1775)</th><th rowspan="1" colspan="1"><italic><tp:taxon-name><tp:taxon-name-part taxon-name-part-type="genus" reg="Sparganothis">Sparganothis</tp:taxon-name-part> <tp:taxon-name-part taxon-name-part-type="species" reg="pilleriana">pilleriana</tp:taxon-name-part></tp:taxon-name></italic> (Denis &amp; Schiffermüller, 1775)</th></tr><tr><td rowspan="1" colspan="1"><italic><tp:taxon-name><tp:taxon-name-part taxon-name-part-type="genus" reg="Actia">Actia</tp:taxon-name-part> <tp:taxon-name-part taxon-name-part-type="species" reg="crassicornis">crassicornis</tp:taxon-name-part></tp:taxon-name></italic> (Meigen, 1824)</td><td rowspan="1" colspan="1"/><td rowspan="1" colspan="1"/><td rowspan="1" colspan="1"/><td rowspan="1" colspan="1"/><td rowspan="1" colspan="1"/><td rowspan="1" colspan="1">1</td></tr><tr><td rowspan="1" colspan="1"><italic><tp:taxon-name><tp:taxon-name-part taxon-name-part-type="genus" reg="Actia">Actia</tp:taxon-name-part> <tp:taxon-name-part taxon-name-part-type="species" reg="pilipennis">pilipennis</tp:taxon-name-part></tp:taxon-name></italic> (Fallén, 1810)</td><td rowspan="1" colspan="1"/><td rowspan="1" colspan="1">7</td><td rowspan="1" colspan="1"/><td rowspan="1" colspan="1"/><td rowspan="1" colspan="1">2</td><td rowspan="1" colspan="1">2</td></tr><tr><td rowspan="1" colspan="1"><italic><tp:taxon-name><tp:taxon-name-part taxon-name-part-type="genus" reg="Bessa">Bessa</tp:taxon-name-part> <tp:taxon-name-part taxon-name-part-type="species" reg="parallela">parallela</tp:taxon-name-part></tp:taxon-name></italic> (Meigen, 1824)</td><td rowspan="1" colspan="1">1</td><td rowspan="1" colspan="1">1</td><td rowspan="1" colspan="1"/><td rowspan="1" colspan="1">1</td><td rowspan="1" colspan="1">1</td><td rowspan="1" colspan="1">3</td></tr><tr><td rowspan="1" colspan="1"><italic><tp:taxon-name><tp:taxon-name-part taxon-name-part-type="genus" reg="Clemelis">Clemelis</tp:taxon-name-part> <tp:taxon-name-part taxon-name-part-type="species" reg="massilia">massilia</tp:taxon-name-part></tp:taxon-name></italic> Herting, 1977</td><td rowspan="1" colspan="1"/><td rowspan="1" colspan="1"/><td rowspan="1" colspan="1"/><td rowspan="1" colspan="1"/><td rowspan="1" colspan="1">1</td><td rowspan="1" colspan="1"/></tr><tr><td rowspan="1" colspan="1"><italic><tp:taxon-name><tp:taxon-name-part taxon-name-part-type="genus" reg="Elodia">Elodia</tp:taxon-name-part> <tp:taxon-name-part taxon-name-part-type="species" reg="morio">morio</tp:taxon-name-part></tp:taxon-name></italic> (Fallén, 1820)</td><td rowspan="1" colspan="1"/><td rowspan="1" colspan="1"/><td rowspan="1" colspan="1"/><td rowspan="1" colspan="1"/><td rowspan="1" colspan="1">1</td><td rowspan="1" colspan="1">1</td></tr><tr><td rowspan="1" colspan="1"><italic><tp:taxon-name><tp:taxon-name-part taxon-name-part-type="genus" reg="Erynnia">Erynnia</tp:taxon-name-part> <tp:taxon-name-part taxon-name-part-type="species" reg="ocypterata">ocypterata</tp:taxon-name-part></tp:taxon-name></italic> (Fallén, 1810)</td><td rowspan="1" colspan="1"/><td rowspan="1" colspan="1"/><td rowspan="1" colspan="1"/><td rowspan="1" colspan="1"/><td rowspan="1" colspan="1"/><td rowspan="1" colspan="1">6</td></tr><tr><td rowspan="1" colspan="1"><italic><tp:taxon-name><tp:taxon-name-part taxon-name-part-type="genus" reg="Eumea">Eumea</tp:taxon-name-part> <tp:taxon-name-part taxon-name-part-type="species" reg="linearicornis">linearicornis</tp:taxon-name-part></tp:taxon-name></italic> (Zetterstedt, 1844)</td><td rowspan="1" colspan="1"/><td rowspan="1" colspan="1"/><td rowspan="1" colspan="1"/><td rowspan="1" colspan="1"/><td rowspan="1" colspan="1"/><td rowspan="1" colspan="1">1</td></tr><tr><td rowspan="1" colspan="1"><italic><tp:taxon-name><tp:taxon-name-part taxon-name-part-type="genus" reg="Eumea">Eumea</tp:taxon-name-part> <tp:taxon-name-part taxon-name-part-type="species" reg="mitis">mitis</tp:taxon-name-part></tp:taxon-name></italic> (Meigen, 1824)</td><td rowspan="1" colspan="1"/><td rowspan="1" colspan="1"/><td rowspan="1" colspan="1"/><td rowspan="1" colspan="1"/><td rowspan="1" colspan="1"/><td rowspan="1" colspan="1">1</td></tr><tr><td rowspan="1" colspan="1"><italic><tp:taxon-name><tp:taxon-name-part taxon-name-part-type="genus" reg="Eurysthaea">Eurysthaea</tp:taxon-name-part> <tp:taxon-name-part taxon-name-part-type="species" reg="scutellaris">scutellaris</tp:taxon-name-part></tp:taxon-name></italic> (Robineau-Desvoidy, 1848)</td><td rowspan="1" colspan="1"/><td rowspan="1" colspan="1"/><td rowspan="1" colspan="1"/><td rowspan="1" colspan="1">1</td><td rowspan="1" colspan="1">1</td><td rowspan="1" colspan="1">2</td></tr><tr><td rowspan="1" colspan="1"><italic><tp:taxon-name><tp:taxon-name-part taxon-name-part-type="genus" reg="Nemorilla">Nemorilla</tp:taxon-name-part> <tp:taxon-name-part taxon-name-part-type="species" reg="floralis">floralis</tp:taxon-name-part></tp:taxon-name></italic> (Fallén, 1810)</td><td rowspan="1" colspan="1">2</td><td rowspan="1" colspan="1">3</td><td rowspan="1" colspan="1"/><td rowspan="1" colspan="1"/><td rowspan="1" colspan="1"/><td rowspan="1" colspan="1">3</td></tr><tr><td rowspan="1" colspan="1"><italic><tp:taxon-name><tp:taxon-name-part taxon-name-part-type="genus" reg="Nemorilla">Nemorilla</tp:taxon-name-part> <tp:taxon-name-part taxon-name-part-type="species" reg="maculosa">maculosa</tp:taxon-name-part></tp:taxon-name></italic> (Meigen, 1824)</td><td rowspan="1" colspan="1">1</td><td rowspan="1" colspan="1">1</td><td rowspan="1" colspan="1">1</td><td rowspan="1" colspan="1">1</td><td rowspan="1" colspan="1">4</td><td rowspan="1" colspan="1">6</td></tr><tr><td rowspan="1" colspan="1"><italic><tp:taxon-name><tp:taxon-name-part taxon-name-part-type="genus" reg="Neoplectops">Neoplectops</tp:taxon-name-part> <tp:taxon-name-part taxon-name-part-type="species" reg="pomonellae">pomonellae</tp:taxon-name-part></tp:taxon-name></italic> (Schnabl &amp; Mokrzecki, 1903)</td><td rowspan="1" colspan="1"/><td rowspan="1" colspan="1"/><td rowspan="1" colspan="1"/><td rowspan="1" colspan="1"/><td rowspan="1" colspan="1">1</td><td rowspan="1" colspan="1"/></tr><tr><td rowspan="1" colspan="1"><italic><tp:taxon-name><tp:taxon-name-part taxon-name-part-type="genus" reg="Pales">Pales</tp:taxon-name-part> <tp:taxon-name-part taxon-name-part-type="species" reg="pavida">pavida</tp:taxon-name-part></tp:taxon-name></italic> (Meigen, 1824)</td><td rowspan="1" colspan="1"/><td rowspan="1" colspan="1">1</td><td rowspan="1" colspan="1"/><td rowspan="1" colspan="1"/><td rowspan="1" colspan="1"/><td rowspan="1" colspan="1">1</td></tr><tr><td rowspan="1" colspan="1"><italic><tp:taxon-name><tp:taxon-name-part taxon-name-part-type="genus" reg="Phytomyptera">Phytomyptera</tp:taxon-name-part> <tp:taxon-name-part taxon-name-part-type="species" reg="nigrina">nigrina</tp:taxon-name-part></tp:taxon-name></italic> (Meigen, 1824)</td><td rowspan="1" colspan="1"/><td rowspan="1" colspan="1"/><td rowspan="1" colspan="1"/><td rowspan="1" colspan="1">2</td><td rowspan="1" colspan="1">19</td><td rowspan="1" colspan="1"/></tr><tr><td rowspan="1" colspan="1"><italic><tp:taxon-name><tp:taxon-name-part taxon-name-part-type="genus" reg="Pseudoperichaeta">Pseudoperichaeta</tp:taxon-name-part> <tp:taxon-name-part taxon-name-part-type="species" reg="nigrolineata">nigrolineata</tp:taxon-name-part></tp:taxon-name></italic> (Walker, 1853)</td><td rowspan="1" colspan="1">1</td><td rowspan="1" colspan="1">1</td><td rowspan="1" colspan="1"/><td rowspan="1" colspan="1"/><td rowspan="1" colspan="1">1</td><td rowspan="1" colspan="1">7</td></tr><tr><td rowspan="1" colspan="1"><italic><tp:taxon-name><tp:taxon-name-part taxon-name-part-type="genus" reg="Pseudoperichaeta">Pseudoperichaeta</tp:taxon-name-part> <tp:taxon-name-part taxon-name-part-type="species" reg="palesioidea">palesioidea</tp:taxon-name-part></tp:taxon-name></italic> (Robineau-Desvoidy, 1830)</td><td rowspan="1" colspan="1"/><td rowspan="1" colspan="1">1</td><td rowspan="1" colspan="1"/><td rowspan="1" colspan="1"/><td rowspan="1" colspan="1"/><td rowspan="1" colspan="1"/></tr><tr><td rowspan="1" colspan="1"><italic><tp:taxon-name><tp:taxon-name-part taxon-name-part-type="genus" reg="Thelyconychia">Thelyconychia</tp:taxon-name-part> <tp:taxon-name-part taxon-name-part-type="species" reg="solivaga">solivaga</tp:taxon-name-part></tp:taxon-name></italic> (Rondani, 1861)</td><td rowspan="1" colspan="1"/><td rowspan="1" colspan="1">1</td><td rowspan="1" colspan="1"/><td rowspan="1" colspan="1"/><td rowspan="1" colspan="1"/><td rowspan="1" colspan="1"/></tr><tr><td rowspan="1" colspan="1"><italic><tp:taxon-name><tp:taxon-name-part taxon-name-part-type="genus" reg="Zenillia">Zenillia</tp:taxon-name-part> <tp:taxon-name-part taxon-name-part-type="species" reg="libatrix">libatrix</tp:taxon-name-part></tp:taxon-name></italic> (Panzer, 1798)</td><td rowspan="1" colspan="1">1</td><td rowspan="1" colspan="1"/><td rowspan="1" colspan="1"/><td rowspan="1" colspan="1"/><td rowspan="1" colspan="1"/><td rowspan="1" colspan="1"/></tr></tbody></table></table-wrap></tp:treatment-sec><ref-list><ref id="B28"><mixed-citation xmlns:xlink="http://www.w3.org/1999/xlink" xlink:type="simple"><institution xlink:type="simple">IOBC-List 2</institution> (<year>1957</year>) <article-title>Liste d’identification n° 2.</article-title><source><tp:taxon-name><tp:taxon-name-part taxon-name-part-type="genus">Entomophaga</tp:taxon-name-part></tp:taxon-name></source><volume>2</volume>: <fpage>313</fpage>–<lpage>332</lpage>. <ext-link xlink:type="simple" ext-link-type="doi" xlink:href="10.1007/BF02373601">https://doi.org/10.1007/BF02373601</ext-link></mixed-citation></ref><ref id="B50"><mixed-citation xmlns:xlink="http://www.w3.org/1999/xlink" xlink:type="simple"><person-group><name name-style="western"><surname>Richter</surname><given-names>VA</given-names></name></person-group> (<year>1996</year>) <article-title>On the fauna of tachinids (<tp:taxon-name><tp:taxon-name-part taxon-name-part-type="order">Diptera</tp:taxon-name-part></tp:taxon-name>, <tp:taxon-name><tp:taxon-name-part taxon-name-part-type="family">Tachinidae</tp:taxon-name-part></tp:taxon-name>) of the Crimea.</article-title><source>Entomologiceskoe Obozrenie</source><volume>75</volume>: <fpage>908</fpage>–<lpage>929</lpage>.</mixed-citation></ref><ref id="B9"><mixed-citation xmlns:xlink="http://www.w3.org/1999/xlink" xlink:type="simple"><person-group><name name-style="western"><surname>Collin</surname><given-names>JE</given-names></name></person-group> (<year>1909</year>) <article-title><tp:taxon-name><tp:taxon-name-part taxon-name-part-type="genus">Zenilla</tp:taxon-name-part> (<tp:taxon-name-part taxon-name-part-type="subgenus">Myexorista</tp:taxon-name-part>) <tp:taxon-name-part taxon-name-part-type="species">roseanae</tp:taxon-name-part></tp:taxon-name> B. &amp; B., a new British Dipteron.</article-title><source>Entomologist</source><volume>41</volume>: <fpage>1</fpage>–<lpage>2</lpage>.</mixed-citation></ref><ref id="B25"><mixed-citation xmlns:xlink="http://www.w3.org/1999/xlink" xlink:type="simple"><person-group><name name-style="western"><surname>Ford</surname><given-names>TH</given-names></name><name name-style="western"><surname>Shaw</surname><given-names>MR</given-names></name><name name-style="western"><surname>Robertson</surname><given-names>DM</given-names></name></person-group> (<year>2000</year>) <article-title>Further host records of some West Palaearctic <tp:taxon-name><tp:taxon-name-part taxon-name-part-type="family">Tachinidae</tp:taxon-name-part></tp:taxon-name> (<tp:taxon-name><tp:taxon-name-part taxon-name-part-type="order">Diptera</tp:taxon-name-part></tp:taxon-name>).</article-title><source>Entomologist’s Record and Journal of Variation</source><volume>112</volume>: <fpage>25</fpage>–<lpage>36</lpage>.</mixed-citation></ref><ref id="B63"><mixed-citation xmlns:xlink="http://www.w3.org/1999/xlink" xlink:type="simple"><person-group><name name-style="western"><surname>Tschorsnig</surname><given-names>H-P</given-names></name></person-group> (<year>2017</year>) Preliminary host catalogue of Palaearctic <tp:taxon-name><tp:taxon-name-part taxon-name-part-type="family">Tachinidae</tp:taxon-name-part></tp:taxon-name> (<tp:taxon-name><tp:taxon-name-part taxon-name-part-type="order">Diptera</tp:taxon-name-part></tp:taxon-name>). Version 1.0. PDF document, 480 pp. <ext-link xlink:type="simple" ext-link-type="uri" xlink:href="http://www.nadsdiptera.org/Tach/WorldTachs/CatPalHosts/Cat_Pal_tach_hosts_Ver1.pdf">http://www.nadsdiptera.org/Tach/WorldTachs/CatPalHosts/Cat_Pal_tach_hosts_Ver1.pdf</ext-link> [accessed 13/03/2019]</mixed-citation></ref></ref-list></tp:taxon-treatment>
