# Supplementary material for: Tachinid (Diptera, Tachinidae) parasitoids of Lobesia botrana (Denis & Schiffermüller, 1775) (Lepidoptera, Tortricidae) and other moths
Source: Zookeys. 2020 May 19;934:111–40. doi: 10.3897/zookeys.934.50823 (PMC7250938; doi:10.3897/zookeys.934.50823)
Supplement: XML Treatment for Clemelis massilia [file zookeys.934.50823-treatment6.xml]

<!DOCTYPE tp:taxon-treatment
  PUBLIC "-//TaxonX//DTD Taxonomic Treatment Publishing DTD v0 20100105//EN" "tax-treatment-NSO.dtd">
<tp:taxon-treatment xmlns:tp="http://www.plazi.org/taxpub"><tp:treatment-meta><kwd-group><label>Taxon classification</label><kwd><named-content xmlns:xlink="http://www.w3.org/1999/xlink" content-type="kingdom">Animalia</named-content></kwd><kwd><named-content xmlns:xlink="http://www.w3.org/1999/xlink" content-type="order">Tachinidae</named-content></kwd><kwd><named-content xmlns:xlink="http://www.w3.org/1999/xlink" content-type="family">Tachinidae</named-content></kwd></kwd-group><mixed-citation publication-type="journal"><person-group><name><surname>Scaramozzino</surname><given-names>Pier Luigi</given-names></name><name><surname>Di Giovanni</surname><given-names>Filippo</given-names></name><name><surname>Loni</surname><given-names>Augusto</given-names></name><name><surname>Gisondi</surname><given-names>Silvia</given-names></name><name><surname>Lucchi</surname><given-names>Andrea</given-names></name><name><surname>Cerretti</surname><given-names>Pierfilippo</given-names></name></person-group><article-title>Tachinid (<tp:taxon-name><tp:taxon-name-part taxon-name-part-type="order">Diptera</tp:taxon-name-part></tp:taxon-name>, <tp:taxon-name><tp:taxon-name-part taxon-name-part-type="family">Tachinidae</tp:taxon-name-part></tp:taxon-name>) parasitoids of <italic><tp:taxon-name><tp:taxon-name-part taxon-name-part-type="genus" reg="Lobesia">Lobesia</tp:taxon-name-part> <tp:taxon-name-part taxon-name-part-type="species" reg="botrana">botrana</tp:taxon-name-part></tp:taxon-name></italic> (Denis &amp; Schiffermüller, 1775) (<tp:taxon-name><tp:taxon-name-part taxon-name-part-type="order">Lepidoptera</tp:taxon-name-part></tp:taxon-name>, <tp:taxon-name><tp:taxon-name-part taxon-name-part-type="family">Tortricidae</tp:taxon-name-part></tp:taxon-name>) and other moths</article-title><source>Zookeys</source><day>19</day><month>5</month><year>2020</year><volume>934</volume><fpage>111</fpage><lpage>140</lpage><pub-id pub-id-type="doi">10.3897/zookeys.934.50823</pub-id></mixed-citation></tp:treatment-meta><tp:nomenclature><label>A6.</label><tp:taxon-name><object-id xmlns:xlink="http://www.w3.org/1999/xlink" content-type="arpha" xlink:type="simple">105E9C72-FD60-5A18-871F-6BD65A2C4AB2</object-id>
                  <tp:taxon-name-part taxon-name-part-type="genus" reg="Clemelis">Clemelis</tp:taxon-name-part>
                  <tp:taxon-name-part taxon-name-part-type="species" reg="massilia">massilia</tp:taxon-name-part>
                </tp:taxon-name><tp:taxon-authority>Herting, 1977 – First host-record</tp:taxon-authority><xref ref-type="fig" rid="F6">Fig. 6</xref></tp:nomenclature><tp:treatment-sec sec-type="Label information" id="SECID0E6AAG"><title>Label information.</title><p>Italy, Tuscany: Pisa, P. N. San Rossore, coastal mixed forest of stone pine, maritime pine and holm oak, 28.v.2015, ex <italic><tp:taxon-name><tp:taxon-name-part taxon-name-part-type="genus" reg="Lobesia">Lobesia</tp:taxon-name-part> <tp:taxon-name-part taxon-name-part-type="species" reg="botrana">botrana</tp:taxon-name-part></tp:taxon-name></italic> on <italic><tp:taxon-name><tp:taxon-name-part taxon-name-part-type="genus" reg="Daphne">Daphne</tp:taxon-name-part> <tp:taxon-name-part taxon-name-part-type="species" reg="gnidium">gnidium</tp:taxon-name-part></tp:taxon-name></italic>, A. Loni &amp; P. L. Scaramozzino leg., 1♂, P. Cerretti det.</p></tp:treatment-sec><tp:treatment-sec sec-type="distribution" id="SECID0E2BAG"><title>Distribution.</title><p>Palaearctic. Italian distribution: north and south Italy.</p></tp:treatment-sec><tp:treatment-sec sec-type="biology" id="SECID0EACAG"><title>Biology.</title><p>This is the first known host record for <italic><tp:taxon-name><tp:taxon-name-part taxon-name-part-type="genus" reg="Clemelis">C.</tp:taxon-name-part> <tp:taxon-name-part taxon-name-part-type="species" reg="massilia">massilia</tp:taxon-name-part></tp:taxon-name></italic>. A similar and more common species, <italic><tp:taxon-name><tp:taxon-name-part taxon-name-part-type="genus" reg="Clemelis">C.</tp:taxon-name-part> <tp:taxon-name-part taxon-name-part-type="species" reg="pullata">pullata</tp:taxon-name-part></tp:taxon-name></italic> (Meigen, 1824), has been obtained from several families of <tp:taxon-name><tp:taxon-name-part taxon-name-part-type="order">Lepidoptera</tp:taxon-name-part></tp:taxon-name>, including <tp:taxon-name><tp:taxon-name-part taxon-name-part-type="family">Tortricidae</tp:taxon-name-part></tp:taxon-name> as <italic><tp:taxon-name><tp:taxon-name-part taxon-name-part-type="genus" reg="Archips">Archips</tp:taxon-name-part> <tp:taxon-name-part taxon-name-part-type="species" reg="podana">podana</tp:taxon-name-part></tp:taxon-name></italic> (Scopoli, 1763), <italic><tp:taxon-name><tp:taxon-name-part taxon-name-part-type="genus" reg="Archips">A.</tp:taxon-name-part> <tp:taxon-name-part taxon-name-part-type="species" reg="rosana">rosana</tp:taxon-name-part></tp:taxon-name></italic> (Linnaeus, 1758), <italic><tp:taxon-name><tp:taxon-name-part taxon-name-part-type="genus" reg="Choristoneura">Choristoneura</tp:taxon-name-part> <tp:taxon-name-part taxon-name-part-type="species" reg="diversana">diversana</tp:taxon-name-part></tp:taxon-name></italic> (Hübner, [1814–1817]) and <italic><tp:taxon-name><tp:taxon-name-part taxon-name-part-type="genus" reg="Pandemis">Pandemis</tp:taxon-name-part> <tp:taxon-name-part taxon-name-part-type="species" reg="heparana">heparana</tp:taxon-name-part></tp:taxon-name></italic> (Denis &amp; Schiffermüller, 1775).</p><p>Puparium (Fig. <xref ref-type="fig" rid="F6">6C–F</xref>): sub-cylindrical with posterior edge slightly depressed dorsally and broadly rounded ventrally, subshiny, yellowish-brown, smooth with incomplete, anterior spinose circular bands; posterior spiracular plates clearly above longitudinal axis and on surface of puparium; each posterior spiracular plate with three linear or curved openings; button round, scarcely defined; anal opening dark, below longitudinal axis and remote from posterior spiracular plates, half the distance from ventral surface.</p></tp:treatment-sec><tp:treatment-sec sec-type="notes" id="SECID0EYEAG"><title>Notes.</title><p>The adult we obtained emerged from a puparium inside the host cocoon together with the remains of a mature larva of <italic><tp:taxon-name><tp:taxon-name-part taxon-name-part-type="genus" reg="Lobesia">L.</tp:taxon-name-part> <tp:taxon-name-part taxon-name-part-type="species" reg="botrana">botrana</tp:taxon-name-part></tp:taxon-name></italic>.</p><fig id="F6" position="float" orientation="portrait"><object-id xmlns:xlink="http://www.w3.org/1999/xlink" content-type="doi" xlink:type="simple">10.3897/zookeys.934.50823.figure6</object-id><object-id xmlns:xlink="http://www.w3.org/1999/xlink" content-type="arpha" xlink:type="simple">44F997B6-7F05-5691-A348-A8DA0462FEA4</object-id><label>Figure 6.</label><caption><p><italic><tp:taxon-name><tp:taxon-name-part taxon-name-part-type="genus" reg="Clemelis">Clemelis</tp:taxon-name-part> <tp:taxon-name-part taxon-name-part-type="species" reg="massilia">massilia</tp:taxon-name-part></tp:taxon-name></italic> Herting, 1977. <bold>A</bold> Male, habitus, dorsal view <bold>B</bold> male, head, lateral view <bold>C</bold> puparium, lateral view <bold>D</bold> puparium, dorsal view <bold>E</bold> puparium, posterior end, lateral view <bold>F</bold> puparium, anal opening and spiracular plates showing openings.</p></caption><graphic xmlns:xlink="http://www.w3.org/1999/xlink" xlink:href="zookeys-934-111-g006.jpg" position="float" orientation="portrait" xlink:type="simple" id="oo_411729.jpg"><uri content-type="original_file" xlink:type="simple">https://binary.pensoft.net/fig/411729</uri></graphic></fig></tp:treatment-sec></tp:taxon-treatment>
