# Supplementary material for: Tachinid (Diptera, Tachinidae) parasitoids of Lobesia botrana (Denis & Schiffermüller, 1775) (Lepidoptera, Tortricidae) and other moths
Source: Zookeys. 2020 May 19;934:111–40. doi: 10.3897/zookeys.934.50823 (PMC7250938; doi:10.3897/zookeys.934.50823)
Supplement: XML Treatment for Nemorilla maculosa [file zookeys.934.50823-treatment7.xml]

<!DOCTYPE tp:taxon-treatment
  PUBLIC "-//TaxonX//DTD Taxonomic Treatment Publishing DTD v0 20100105//EN" "tax-treatment-NSO.dtd">
<tp:taxon-treatment xmlns:tp="http://www.plazi.org/taxpub"><tp:treatment-meta><kwd-group><label>Taxon classification</label><kwd><named-content xmlns:xlink="http://www.w3.org/1999/xlink" content-type="kingdom">Animalia</named-content></kwd><kwd><named-content xmlns:xlink="http://www.w3.org/1999/xlink" content-type="order">Tachinidae</named-content></kwd><kwd><named-content xmlns:xlink="http://www.w3.org/1999/xlink" content-type="family">Tachinidae</named-content></kwd></kwd-group><mixed-citation publication-type="journal"><person-group><name><surname>Scaramozzino</surname><given-names>Pier Luigi</given-names></name><name><surname>Di Giovanni</surname><given-names>Filippo</given-names></name><name><surname>Loni</surname><given-names>Augusto</given-names></name><name><surname>Gisondi</surname><given-names>Silvia</given-names></name><name><surname>Lucchi</surname><given-names>Andrea</given-names></name><name><surname>Cerretti</surname><given-names>Pierfilippo</given-names></name></person-group><article-title>Tachinid (<tp:taxon-name><tp:taxon-name-part taxon-name-part-type="order">Diptera</tp:taxon-name-part></tp:taxon-name>, <tp:taxon-name><tp:taxon-name-part taxon-name-part-type="family">Tachinidae</tp:taxon-name-part></tp:taxon-name>) parasitoids of <italic><tp:taxon-name><tp:taxon-name-part taxon-name-part-type="genus" reg="Lobesia">Lobesia</tp:taxon-name-part> <tp:taxon-name-part taxon-name-part-type="species" reg="botrana">botrana</tp:taxon-name-part></tp:taxon-name></italic> (Denis &amp; Schiffermüller, 1775) (<tp:taxon-name><tp:taxon-name-part taxon-name-part-type="order">Lepidoptera</tp:taxon-name-part></tp:taxon-name>, <tp:taxon-name><tp:taxon-name-part taxon-name-part-type="family">Tortricidae</tp:taxon-name-part></tp:taxon-name>) and other moths</article-title><source>Zookeys</source><day>19</day><month>5</month><year>2020</year><volume>934</volume><fpage>111</fpage><lpage>140</lpage><pub-id pub-id-type="doi">10.3897/zookeys.934.50823</pub-id></mixed-citation></tp:treatment-meta><tp:nomenclature><label>A7.</label><tp:taxon-name><object-id xmlns:xlink="http://www.w3.org/1999/xlink" content-type="arpha" xlink:type="simple">2C406696-21FB-55C3-80E1-A007BAD8CAA5</object-id>
                  <tp:taxon-name-part taxon-name-part-type="genus" reg="Nemorilla">Nemorilla</tp:taxon-name-part>
                  <tp:taxon-name-part taxon-name-part-type="species" reg="maculosa">maculosa</tp:taxon-name-part>
                </tp:taxon-name><tp:taxon-authority>(Meigen, 1824) – First record on L. botrana in Italy</tp:taxon-authority><xref ref-type="fig" rid="F7">Fig. 7</xref></tp:nomenclature><tp:treatment-sec sec-type="Label information" id="SECID0EKIAG"><title>Label information.</title><p>Italy, Tuscany: Pisa, P. N. San Rossore, coastal mixed forest of stone pine, maritime pine and holm oak, 24.ix.2015 ex <italic><tp:taxon-name><tp:taxon-name-part taxon-name-part-type="genus" reg="Lobesia">Lobesia</tp:taxon-name-part> <tp:taxon-name-part taxon-name-part-type="species" reg="botrana">botrana</tp:taxon-name-part></tp:taxon-name></italic> on <italic><tp:taxon-name><tp:taxon-name-part taxon-name-part-type="genus" reg="Daphne">Daphne</tp:taxon-name-part> <tp:taxon-name-part taxon-name-part-type="species" reg="gnidium">gnidium</tp:taxon-name-part></tp:taxon-name></italic>, A. Loni &amp; P. L. Scaramozzino leg., 1 larva with two macrotipic eggs; 01.x.2015, same data, 1 specimen (sex not determinable), P. Cerretti det.; same data, 07.vi.2017, 1 specimen (sex not determinable); same data, 29.viii.2017, 1 puparium; same data, 14.ix.2017, 1 specimen (sex not determinable); same data, 07.vi.2018, 1♀.</p></tp:treatment-sec><tp:treatment-sec sec-type="distribution" id="SECID0EGJAG"><title>Distribution.</title><p>Palaearctic and Oriental. Italian distribution: north and south Italy, Sicily, Sardinia.</p></tp:treatment-sec><tp:treatment-sec sec-type="biology" id="SECID0ELJAG"><title>Biology.</title><p>Parasitoid of a wide range of lepidopteran families. It has already been obtained from <italic><tp:taxon-name><tp:taxon-name-part taxon-name-part-type="genus" reg="Lobesia">L.</tp:taxon-name-part> <tp:taxon-name-part taxon-name-part-type="species" reg="botrana">botrana</tp:taxon-name-part></tp:taxon-name></italic> in Bulgaria (<xref ref-type="bibr" rid="B62">Trenchev 1980</xref>), Iran (<xref ref-type="bibr" rid="B54">Shoukat 2012</xref>), Spain (<xref ref-type="bibr" rid="B12">Coscollá 1981</xref>) and Ukraine (<xref ref-type="bibr" rid="B60">Telenga 1934</xref>). This is the first record for this species on <italic><tp:taxon-name><tp:taxon-name-part taxon-name-part-type="genus" reg="Lobesia">L.</tp:taxon-name-part> <tp:taxon-name-part taxon-name-part-type="species" reg="botrana">botrana</tp:taxon-name-part></tp:taxon-name></italic> in Italy. In Morocco, <italic><tp:taxon-name><tp:taxon-name-part taxon-name-part-type="genus" reg="Nemorilla">N.</tp:taxon-name-part> <tp:taxon-name-part taxon-name-part-type="species" reg="maculosa">maculosa</tp:taxon-name-part></tp:taxon-name></italic> was found on <italic><tp:taxon-name><tp:taxon-name-part taxon-name-part-type="genus" reg="Cryptoblabes">Cryptoblabes</tp:taxon-name-part> <tp:taxon-name-part taxon-name-part-type="species" reg="gnidiella">gnidiella</tp:taxon-name-part></tp:taxon-name></italic> (Millière, 1867) (<tp:taxon-name><tp:taxon-name-part taxon-name-part-type="family">Pyralidae</tp:taxon-name-part></tp:taxon-name>), which often cohabits the same nests built by <italic><tp:taxon-name><tp:taxon-name-part taxon-name-part-type="genus" reg="Lobesia">L.</tp:taxon-name-part> <tp:taxon-name-part taxon-name-part-type="species" reg="botrana">botrana</tp:taxon-name-part></tp:taxon-name></italic> on <italic><tp:taxon-name><tp:taxon-name-part taxon-name-part-type="genus" reg="Daphne">D.</tp:taxon-name-part> <tp:taxon-name-part taxon-name-part-type="species" reg="gnidium">gnidium</tp:taxon-name-part></tp:taxon-name></italic> (<xref ref-type="bibr" rid="B53">Scaramozzino et al. 2017b</xref>). The biology and preimaginal stages of <italic><tp:taxon-name><tp:taxon-name-part taxon-name-part-type="genus" reg="Nemorilla">N.</tp:taxon-name-part> <tp:taxon-name-part taxon-name-part-type="species" reg="maculosa">maculosa</tp:taxon-name-part></tp:taxon-name></italic> have been studied and illustrated in detail by <xref ref-type="bibr" rid="B43">Mellini (1964)</xref>.</p><p>Puparium (Fig. <xref ref-type="fig" rid="F7">7E–I</xref>): sub-cylindrical with posterior edge slightly depressed dorsally and broadly rounded ventrally, shining, yellow, smooth with not well defined circular anterior spinose bands; posterior spiracular plates clearly above longitudinal axis and slightly raised above surface of puparium; each posterior spiracular plate with three small linear openings and with some scars in between; button round and large, defined; anal opening red, below longitudinal axis and remote from posterior spiracular plates, half the distance from ventral surface.</p></tp:treatment-sec><tp:treatment-sec sec-type="notes" id="SECID0EBNAG"><title>Notes.</title><p>According to <xref ref-type="bibr" rid="B63">Tschorsnig (2017)</xref>, records of <italic><tp:taxon-name><tp:taxon-name-part taxon-name-part-type="genus" reg="Nemorilla">Nemorilla</tp:taxon-name-part> <tp:taxon-name-part taxon-name-part-type="species" reg="floralis">floralis</tp:taxon-name-part></tp:taxon-name></italic> (Fallén, 1810) on <italic><tp:taxon-name><tp:taxon-name-part taxon-name-part-type="genus" reg="Lobesia">L.</tp:taxon-name-part> <tp:taxon-name-part taxon-name-part-type="species" reg="botrana">botrana</tp:taxon-name-part></tp:taxon-name></italic> (<xref ref-type="bibr" rid="B60">Telenga 1934</xref>, <xref ref-type="bibr" rid="B62">Trenchev 1980</xref>, <xref ref-type="bibr" rid="B12">Coscollá 1981</xref>) are probably misidentifications for <italic><tp:taxon-name><tp:taxon-name-part taxon-name-part-type="genus" reg="Nemorilla">N.</tp:taxon-name-part> <tp:taxon-name-part taxon-name-part-type="species" reg="maculosa">maculosa</tp:taxon-name-part></tp:taxon-name></italic>. The puparium of this tachinid was found inside the cocoon of <italic><tp:taxon-name><tp:taxon-name-part taxon-name-part-type="genus" reg="Lobesia">L.</tp:taxon-name-part> <tp:taxon-name-part taxon-name-part-type="species" reg="botrana">botrana</tp:taxon-name-part></tp:taxon-name></italic>, next to the remains of the chrysalis or the mature larva (Fig. <xref ref-type="fig" rid="F7">7C</xref>). Moreover, during our observations, we found the eggs of a tachinid (Fig. <xref ref-type="fig" rid="F7">7D</xref>) on the pronotum of two mature <abbrev xmlns:xlink="http://www.w3.org/1999/xlink" xlink:title="European Grapevine Moth" id="ABBRID0ELPAG" xlink:type="simple">EGVM</abbrev> larvae. The first larva only had one egg from which emerged a malformed and unidentifiable tachinid fly, though the remains of its puparium were very similar to those of <italic><tp:taxon-name><tp:taxon-name-part taxon-name-part-type="genus" reg="Nemorilla">N.</tp:taxon-name-part> <tp:taxon-name-part taxon-name-part-type="species" reg="maculosa">maculosa</tp:taxon-name-part></tp:taxon-name></italic>. The second larva bore two tachinid eggs but it unfortunately died before parasitoid emergence. This species was obtained from <italic><tp:taxon-name><tp:taxon-name-part taxon-name-part-type="genus" reg="Lobesia">L.</tp:taxon-name-part> <tp:taxon-name-part taxon-name-part-type="species" reg="botrana">botrana</tp:taxon-name-part></tp:taxon-name></italic> in two different periods of the year: in June, and from the last days of August to the end of September.</p><fig id="F7" position="float" orientation="portrait"><object-id xmlns:xlink="http://www.w3.org/1999/xlink" content-type="doi" xlink:type="simple">10.3897/zookeys.934.50823.figure7</object-id><object-id xmlns:xlink="http://www.w3.org/1999/xlink" content-type="arpha" xlink:type="simple">08CFF8FD-56E9-5245-AD43-1DDF66AB1B51</object-id><label>Figure 7.</label><caption><p><italic><tp:taxon-name><tp:taxon-name-part taxon-name-part-type="genus" reg="Nemorilla">Nemorilla</tp:taxon-name-part> <tp:taxon-name-part taxon-name-part-type="species" reg="maculosa">maculosa</tp:taxon-name-part></tp:taxon-name></italic> (Meigen, 1824). <bold>A</bold> Female, habitus, dorsal view <bold>B</bold> female, head, lateral view <bold>C</bold> puparium next to remains of <italic><tp:taxon-name><tp:taxon-name-part taxon-name-part-type="genus" reg="Lobesia">Lobesia</tp:taxon-name-part> <tp:taxon-name-part taxon-name-part-type="species" reg="botrana">botrana</tp:taxon-name-part></tp:taxon-name></italic> chrysalis on <italic><tp:taxon-name><tp:taxon-name-part taxon-name-part-type="genus" reg="Daphne">Daphne</tp:taxon-name-part> <tp:taxon-name-part taxon-name-part-type="species" reg="gnidium">gnidium</tp:taxon-name-part></tp:taxon-name></italic><bold>D</bold> larva of <italic><tp:taxon-name><tp:taxon-name-part taxon-name-part-type="genus" reg="Lobesia">L.</tp:taxon-name-part> <tp:taxon-name-part taxon-name-part-type="species" reg="botrana">botrana</tp:taxon-name-part></tp:taxon-name></italic> with two macrotipic eggs <bold>E</bold> puparium, ventral view <bold>F</bold> puparium, lateral view <bold>G</bold> puparium, posterior end, dorsal view <bold>H</bold> puparium, posterior end, posterior view <bold>I</bold> puparium, spiracular plates showing openings.</p></caption><graphic xmlns:xlink="http://www.w3.org/1999/xlink" xlink:href="zookeys-934-111-g007.jpg" position="float" orientation="portrait" xlink:type="simple" id="oo_411730.jpg"><uri content-type="original_file" xlink:type="simple">https://binary.pensoft.net/fig/411730</uri></graphic></fig></tp:treatment-sec><ref-list><ref id="B62"><mixed-citation xmlns:xlink="http://www.w3.org/1999/xlink" xlink:type="simple"><person-group><name name-style="western"><surname>Trenchev</surname><given-names>G</given-names></name></person-group> (<year>1980</year>) <article-title>Parasite species of subfamily <tp:taxon-name><tp:taxon-name-part taxon-name-part-type="subfamily">Exoristinae</tp:taxon-name-part></tp:taxon-name> (<tp:taxon-name><tp:taxon-name-part taxon-name-part-type="order">Diptera</tp:taxon-name-part></tp:taxon-name>, <tp:taxon-name><tp:taxon-name-part taxon-name-part-type="family">Tachinidae</tp:taxon-name-part></tp:taxon-name>) in Bulgaria.</article-title><source>Rasteniev’d Nauki, Sofia</source><volume>17</volume>(<issue>5</issue>): <fpage>121</fpage>–<lpage>126</lpage>.</mixed-citation></ref><ref id="B54"><mixed-citation xmlns:xlink="http://www.w3.org/1999/xlink" xlink:type="simple"><person-group><name name-style="western"><surname>Shoukat</surname><given-names>GA</given-names></name></person-group> (<year>2012</year>) <article-title>Larval parasitoids of <italic><tp:taxon-name><tp:taxon-name-part taxon-name-part-type="genus">Lobesia</tp:taxon-name-part> <tp:taxon-name-part taxon-name-part-type="species">botrana</tp:taxon-name-part></tp:taxon-name></italic> (Denis and Schiffermüller, 1775) (<tp:taxon-name><tp:taxon-name-part taxon-name-part-type="order">Lepidoptera</tp:taxon-name-part></tp:taxon-name>: <tp:taxon-name><tp:taxon-name-part taxon-name-part-type="family">Tortricidae</tp:taxon-name-part></tp:taxon-name>) in Orumieh vineyards.</article-title><source>Journal of Agricultural Science and Technology</source><volume>14</volume>: <fpage>267</fpage>–<lpage>274</lpage>.</mixed-citation></ref><ref id="B12"><mixed-citation xmlns:xlink="http://www.w3.org/1999/xlink" xlink:type="simple"><person-group><name name-style="western"><surname>Coscollá</surname><given-names>R</given-names></name></person-group> (<year>1981</year>) <article-title>Parasitisme de <italic><tp:taxon-name><tp:taxon-name-part taxon-name-part-type="genus">Lobesia</tp:taxon-name-part> <tp:taxon-name-part taxon-name-part-type="species">botrana</tp:taxon-name-part></tp:taxon-name></italic> dans la région de Valencia.</article-title><source>Bollettino di Zoologia Agraria e di Bachicoltura</source><volume>16</volume>(<issue>2</issue>): <fpage>12</fpage>–<lpage>13</lpage>.</mixed-citation></ref><ref id="B60"><mixed-citation xmlns:xlink="http://www.w3.org/1999/xlink" xlink:type="simple"><person-group><name name-style="western"><surname>Telenga</surname><given-names>NA</given-names></name></person-group> (<year>1934</year>) <article-title>Parasiten und ihre Bedeutung in der Dynamik des Traubenwicklers (<italic><tp:taxon-name><tp:taxon-name-part taxon-name-part-type="genus">Polychrosis</tp:taxon-name-part> <tp:taxon-name-part taxon-name-part-type="species">botrana</tp:taxon-name-part></tp:taxon-name></italic> Schiff.).</article-title><source>Anzeiger für Schädlingskunde</source><volume>10</volume>: <fpage>101</fpage>–<lpage>106</lpage>. <ext-link xlink:type="simple" ext-link-type="doi" xlink:href="10.1007/BF02336199">https://doi.org/10.1007/BF02336199</ext-link></mixed-citation></ref><ref id="B53"><mixed-citation xmlns:xlink="http://www.w3.org/1999/xlink" xlink:type="simple"><person-group><name name-style="western"><surname>Scaramozzino</surname><given-names>PL</given-names></name><name name-style="western"><surname>Loni</surname><given-names>A</given-names></name><name name-style="western"><surname>Gandini</surname><given-names>L</given-names></name><name name-style="western"><surname>Lucchi</surname><given-names>A</given-names></name></person-group> (<year>2017b</year>) Who’s who in the nests molded by <italic><tp:taxon-name><tp:taxon-name-part taxon-name-part-type="genus">Lobesia</tp:taxon-name-part> <tp:taxon-name-part taxon-name-part-type="species">botrana</tp:taxon-name-part></tp:taxon-name></italic> on <italic><tp:taxon-name><tp:taxon-name-part taxon-name-part-type="genus">Daphne</tp:taxon-name-part> <tp:taxon-name-part taxon-name-part-type="species">gnidium</tp:taxon-name-part></tp:taxon-name></italic>? IOBC/WPRS Bulletin 128: 130–134.</mixed-citation></ref><ref id="B43"><mixed-citation xmlns:xlink="http://www.w3.org/1999/xlink" xlink:type="simple"><person-group><name name-style="western"><surname>Mellini</surname><given-names>E</given-names></name></person-group> (<year>1964</year>) <article-title>Studi sui ditteri larvevoridi. XII. <italic><tp:taxon-name><tp:taxon-name-part taxon-name-part-type="genus">Nemorilla</tp:taxon-name-part> <tp:taxon-name-part taxon-name-part-type="species">maculosa</tp:taxon-name-part></tp:taxon-name></italic> Meig. su <italic><tp:taxon-name><tp:taxon-name-part taxon-name-part-type="genus">Depressaria</tp:taxon-name-part> <tp:taxon-name-part taxon-name-part-type="species">marcella</tp:taxon-name-part></tp:taxon-name></italic> Rebel (<tp:taxon-name><tp:taxon-name-part taxon-name-part-type="order">Lepidoptera</tp:taxon-name-part></tp:taxon-name><tp:taxon-name><tp:taxon-name-part taxon-name-part-type="family">Gelechiidae</tp:taxon-name-part></tp:taxon-name>).</article-title><source>Bollettino dell’Istituto di Entomologia della Università di Bologna</source><volume>27</volume>: <fpage>145</fpage>–<lpage>169</lpage>.</mixed-citation></ref><ref id="B63"><mixed-citation xmlns:xlink="http://www.w3.org/1999/xlink" xlink:type="simple"><person-group><name name-style="western"><surname>Tschorsnig</surname><given-names>H-P</given-names></name></person-group> (<year>2017</year>) Preliminary host catalogue of Palaearctic <tp:taxon-name><tp:taxon-name-part taxon-name-part-type="family">Tachinidae</tp:taxon-name-part></tp:taxon-name> (<tp:taxon-name><tp:taxon-name-part taxon-name-part-type="order">Diptera</tp:taxon-name-part></tp:taxon-name>). Version 1.0. PDF document, 480 pp. <ext-link xlink:type="simple" ext-link-type="uri" xlink:href="http://www.nadsdiptera.org/Tach/WorldTachs/CatPalHosts/Cat_Pal_tach_hosts_Ver1.pdf">http://www.nadsdiptera.org/Tach/WorldTachs/CatPalHosts/Cat_Pal_tach_hosts_Ver1.pdf</ext-link> [accessed 13/03/2019]</mixed-citation></ref></ref-list></tp:taxon-treatment>
