# Supplementary material for: Tachinid (Diptera, Tachinidae) parasitoids of Lobesia botrana (Denis & Schiffermüller, 1775) (Lepidoptera, Tortricidae) and other moths
Source: Zookeys. 2020 May 19;934:111–40. doi: 10.3897/zookeys.934.50823 (PMC7250938; doi:10.3897/zookeys.934.50823)
Supplement: XML Treatment for Phytomyptera nigrina [file zookeys.934.50823-treatment8.xml]

<!DOCTYPE tp:taxon-treatment
  PUBLIC "-//TaxonX//DTD Taxonomic Treatment Publishing DTD v0 20100105//EN" "tax-treatment-NSO.dtd">
<tp:taxon-treatment xmlns:tp="http://www.plazi.org/taxpub"><tp:treatment-meta><kwd-group><label>Taxon classification</label><kwd><named-content xmlns:xlink="http://www.w3.org/1999/xlink" content-type="kingdom">Animalia</named-content></kwd><kwd><named-content xmlns:xlink="http://www.w3.org/1999/xlink" content-type="order">Tachinidae</named-content></kwd><kwd><named-content xmlns:xlink="http://www.w3.org/1999/xlink" content-type="family">Tachinidae</named-content></kwd></kwd-group><mixed-citation publication-type="journal"><person-group><name><surname>Scaramozzino</surname><given-names>Pier Luigi</given-names></name><name><surname>Di Giovanni</surname><given-names>Filippo</given-names></name><name><surname>Loni</surname><given-names>Augusto</given-names></name><name><surname>Gisondi</surname><given-names>Silvia</given-names></name><name><surname>Lucchi</surname><given-names>Andrea</given-names></name><name><surname>Cerretti</surname><given-names>Pierfilippo</given-names></name></person-group><article-title>Tachinid (<tp:taxon-name><tp:taxon-name-part taxon-name-part-type="order">Diptera</tp:taxon-name-part></tp:taxon-name>, <tp:taxon-name><tp:taxon-name-part taxon-name-part-type="family">Tachinidae</tp:taxon-name-part></tp:taxon-name>) parasitoids of <italic><tp:taxon-name><tp:taxon-name-part taxon-name-part-type="genus" reg="Lobesia">Lobesia</tp:taxon-name-part> <tp:taxon-name-part taxon-name-part-type="species" reg="botrana">botrana</tp:taxon-name-part></tp:taxon-name></italic> (Denis &amp; Schiffermüller, 1775) (<tp:taxon-name><tp:taxon-name-part taxon-name-part-type="order">Lepidoptera</tp:taxon-name-part></tp:taxon-name>, <tp:taxon-name><tp:taxon-name-part taxon-name-part-type="family">Tortricidae</tp:taxon-name-part></tp:taxon-name>) and other moths</article-title><source>Zookeys</source><day>19</day><month>5</month><year>2020</year><volume>934</volume><fpage>111</fpage><lpage>140</lpage><pub-id pub-id-type="doi">10.3897/zookeys.934.50823</pub-id></mixed-citation></tp:treatment-meta><tp:nomenclature><label>A8.</label><tp:taxon-name><object-id xmlns:xlink="http://www.w3.org/1999/xlink" content-type="arpha" xlink:type="simple">E56DA4BA-BA63-5672-B33E-47FE4C8D19D7</object-id>
                  <tp:taxon-name-part taxon-name-part-type="genus" reg="Phytomyptera">Phytomyptera</tp:taxon-name-part>
                  <tp:taxon-name-part taxon-name-part-type="species" reg="nigrina">nigrina</tp:taxon-name-part>
                </tp:taxon-name><tp:taxon-authority>(Meigen, 1824)</tp:taxon-authority></tp:nomenclature><tp:treatment-sec sec-type="Label information" id="SECID0EGUAG"><title>Label information.</title><p>Italy, Piedmont: Cuneo, Barbaresco, vineyard, 31.v.2018, ex <italic><tp:taxon-name><tp:taxon-name-part taxon-name-part-type="genus" reg="Lobesia">Lobesia</tp:taxon-name-part> <tp:taxon-name-part taxon-name-part-type="species" reg="botrana">botrana</tp:taxon-name-part></tp:taxon-name></italic> on <italic><tp:taxon-name><tp:taxon-name-part taxon-name-part-type="genus" reg="Vitis">Vitis</tp:taxon-name-part> <tp:taxon-name-part taxon-name-part-type="species" reg="vinifera">vinifera</tp:taxon-name-part></tp:taxon-name></italic>, R. Ricciardi leg., 1♂ 2♀♀, P. Cerretti det. Italy, Tuscany: Livorno, Castagneto Carducci, vineyard, 14.vi.2005, ex <italic><tp:taxon-name><tp:taxon-name-part taxon-name-part-type="genus" reg="Lobesia">Lobesia</tp:taxon-name-part> <tp:taxon-name-part taxon-name-part-type="species" reg="botrana">botrana</tp:taxon-name-part></tp:taxon-name></italic> on <italic><tp:taxon-name><tp:taxon-name-part taxon-name-part-type="genus" reg="Vitis">Vitis</tp:taxon-name-part> <tp:taxon-name-part taxon-name-part-type="species" reg="vinifera">vinifera</tp:taxon-name-part></tp:taxon-name></italic>, 1♂, P. Cerretti det.; Pisa, Cerreto Guidi, vineyard, 20.vi.2005, ex <italic><tp:taxon-name><tp:taxon-name-part taxon-name-part-type="genus" reg="Lobesia">Lobesia</tp:taxon-name-part> <tp:taxon-name-part taxon-name-part-type="species" reg="botrana">botrana</tp:taxon-name-part></tp:taxon-name></italic> on <italic><tp:taxon-name><tp:taxon-name-part taxon-name-part-type="genus" reg="Vitis">Vitis</tp:taxon-name-part> <tp:taxon-name-part taxon-name-part-type="species" reg="vinifera">vinifera</tp:taxon-name-part></tp:taxon-name></italic>, 1♀, P. Cerretti det.; same data, 23.vi.2005, 1♀; same data, 28.vi.2005, 1♀; same data, 29.vi.2005, 1♀; same data, 29.vii.2005, 1♂; Pisa, Terricciola, vineyard, 10.viii.2005, ex <italic><tp:taxon-name><tp:taxon-name-part taxon-name-part-type="genus" reg="Lobesia">Lobesia</tp:taxon-name-part> <tp:taxon-name-part taxon-name-part-type="species" reg="botrana">botrana</tp:taxon-name-part></tp:taxon-name></italic> on <italic><tp:taxon-name><tp:taxon-name-part taxon-name-part-type="genus" reg="Vitis">Vitis</tp:taxon-name-part> <tp:taxon-name-part taxon-name-part-type="species" reg="vinifera">vinifera</tp:taxon-name-part></tp:taxon-name></italic>, 1♀, P. Cerretti det.; Pisa, P. N. San Rossore, coastal mixed forest of stone pine, maritime pine and holm oak, 31.viii.2014, ex <italic><tp:taxon-name><tp:taxon-name-part taxon-name-part-type="genus" reg="Lobesia">Lobesia</tp:taxon-name-part> <tp:taxon-name-part taxon-name-part-type="species" reg="botrana">botrana</tp:taxon-name-part></tp:taxon-name></italic> on <italic><tp:taxon-name><tp:taxon-name-part taxon-name-part-type="genus" reg="Daphne">Daphne</tp:taxon-name-part> <tp:taxon-name-part taxon-name-part-type="species" reg="gnidium">gnidium</tp:taxon-name-part></tp:taxon-name></italic>, A. Loni &amp; P. L. Scaramozzino leg., 1♀, P. Cerretti det.; same data, 07.vi.2017, 1♀. Italy, Apulia: Brindisi, Masseria Maime, vineyard, 15.v.2018, ex <italic><tp:taxon-name><tp:taxon-name-part taxon-name-part-type="genus" reg="Lobesia">Lobesia</tp:taxon-name-part> <tp:taxon-name-part taxon-name-part-type="species" reg="botrana">botrana</tp:taxon-name-part></tp:taxon-name></italic> on <italic><tp:taxon-name><tp:taxon-name-part taxon-name-part-type="genus" reg="Vitis">Vitis</tp:taxon-name-part> <tp:taxon-name-part taxon-name-part-type="species" reg="vinifera">vinifera</tp:taxon-name-part></tp:taxon-name></italic>, R. Ricciardi leg., 1♂, P. Cerretti det. Spain: Girona, Port de la Selva, overgrown vineyard, 25.viii.2014, ex <italic><tp:taxon-name><tp:taxon-name-part taxon-name-part-type="genus" reg="Lobesia">Lobesia</tp:taxon-name-part> <tp:taxon-name-part taxon-name-part-type="species" reg="botrana">botrana</tp:taxon-name-part></tp:taxon-name></italic> on <italic><tp:taxon-name><tp:taxon-name-part taxon-name-part-type="genus" reg="Daphne">Daphne</tp:taxon-name-part> <tp:taxon-name-part taxon-name-part-type="species" reg="gnidium">gnidium</tp:taxon-name-part></tp:taxon-name></italic>, M. Generani &amp; P. L. Scaramozzino leg., 3♂♂ 7♀♀, P. Cerretti det.; Girona, Llança, Serra de Carbet, overgrown vineyard, 21.viii.2014, ex <italic><tp:taxon-name><tp:taxon-name-part taxon-name-part-type="genus" reg="Lobesia">Lobesia</tp:taxon-name-part> <tp:taxon-name-part taxon-name-part-type="species" reg="botrana">botrana</tp:taxon-name-part></tp:taxon-name></italic> on <italic><tp:taxon-name><tp:taxon-name-part taxon-name-part-type="genus" reg="Daphne">Daphne</tp:taxon-name-part> <tp:taxon-name-part taxon-name-part-type="species" reg="gnidium">gnidium</tp:taxon-name-part></tp:taxon-name></italic>, M. Generani &amp; P. L. Scaramozzino leg., 1♀, P. Cerretti det.</p></tp:treatment-sec><tp:treatment-sec sec-type="distribution" id="SECID0E3ZAG"><title>Distribution.</title><p>Palaearctic. Italian distribution: north and south Italy, Sicily, Sardinia.</p></tp:treatment-sec><tp:treatment-sec sec-type="biology" id="SECID0EB1AG"><title>Biology.</title><p>Parasitoid on about 30 hosts belonging to different lepidopteran families. In Italy, it is a renowned <italic><tp:taxon-name><tp:taxon-name-part taxon-name-part-type="genus" reg="Lobesia">L.</tp:taxon-name-part> <tp:taxon-name-part taxon-name-part-type="species" reg="botrana">botrana</tp:taxon-name-part></tp:taxon-name></italic> parasitoid (<xref ref-type="bibr" rid="B52">Scaramozzino et al. 2017a</xref>) and it is considered one of the main control agents of <italic><tp:taxon-name><tp:taxon-name-part taxon-name-part-type="genus" reg="Lobesia">L.</tp:taxon-name-part> <tp:taxon-name-part taxon-name-part-type="species" reg="botrana">botrana</tp:taxon-name-part></tp:taxon-name></italic> in the vineyards, where it can significantly contribute in reducing the summer population of the moth (<xref ref-type="bibr" rid="B2">Bagnoli and Lucchi 2006</xref>; <xref ref-type="bibr" rid="B61">Thiéry et al. 2006</xref>); it has been obtained from <italic><tp:taxon-name><tp:taxon-name-part taxon-name-part-type="genus" reg="Lobesia">L.</tp:taxon-name-part> <tp:taxon-name-part taxon-name-part-type="species" reg="botrana">botrana</tp:taxon-name-part></tp:taxon-name></italic> in vineyards in Piedmont (<xref ref-type="bibr" rid="B10">Colombera et al. 2001</xref>), Trentino (<xref ref-type="bibr" rid="B6">Catoni 1914</xref>), Veneto (<xref ref-type="bibr" rid="B38">Marchesini and Dalla Montà 1992</xref>; <xref ref-type="bibr" rid="B39">1994</xref>), Tuscany (<xref ref-type="bibr" rid="B2">Bagnoli and Lucchi 2006</xref>), Campania (<xref ref-type="bibr" rid="B55">Silvestri 1912</xref>), Calabria (<xref ref-type="bibr" rid="B35">Laccone 2007</xref>) and Apulia (<xref ref-type="bibr" rid="B34">Laccone 1978</xref>) and from <italic><tp:taxon-name><tp:taxon-name-part taxon-name-part-type="genus" reg="Lobesia">L.</tp:taxon-name-part> <tp:taxon-name-part taxon-name-part-type="species" reg="botrana">botrana</tp:taxon-name-part></tp:taxon-name></italic> nests on <italic><tp:taxon-name><tp:taxon-name-part taxon-name-part-type="genus" reg="Daphne">D.</tp:taxon-name-part> <tp:taxon-name-part taxon-name-part-type="species" reg="gnidium">gnidium</tp:taxon-name-part></tp:taxon-name></italic> in Apulia (<xref ref-type="bibr" rid="B46">Nuzzaci and Triggiani 1982</xref>) and Sardinia (<xref ref-type="bibr" rid="B37">Luciano et al. 1988</xref>). In Spain, it has been reported from <italic><tp:taxon-name><tp:taxon-name-part taxon-name-part-type="genus" reg="Lobesia">L.</tp:taxon-name-part> <tp:taxon-name-part taxon-name-part-type="species" reg="botrana">botrana</tp:taxon-name-part></tp:taxon-name></italic> in vineyards by <xref ref-type="bibr" rid="B12">Coscollá (1981)</xref>. It also parasitises <italic><tp:taxon-name><tp:taxon-name-part taxon-name-part-type="genus" reg="Eupoecilia">Eupoecilia</tp:taxon-name-part> <tp:taxon-name-part taxon-name-part-type="species" reg="ambiguella">ambiguella</tp:taxon-name-part></tp:taxon-name></italic> (Hübner, 1796) (<tp:taxon-name><tp:taxon-name-part taxon-name-part-type="family">Tortricidae</tp:taxon-name-part></tp:taxon-name>), another important pest of the grapevine. The biology and preimaginal stages of <italic><tp:taxon-name><tp:taxon-name-part taxon-name-part-type="genus" reg="Phytomyptera">P.</tp:taxon-name-part> <tp:taxon-name-part taxon-name-part-type="species" reg="nigrina">nigrina</tp:taxon-name-part></tp:taxon-name></italic> have been studied and illustrated in detail by <xref ref-type="bibr" rid="B42">Mellini (1954)</xref>, and the life-history was briefly reviewed by <xref ref-type="bibr" rid="B1">Andersen (1988)</xref>.</p><p>Puparium (Fig. <xref ref-type="fig" rid="F8">8A–E</xref>): sub-cylindrical with both edges slightly depressed dorsally and broadly rounded ventrally, shining, red-brown, smooth with scarce spines towards edges; posterior spiracular plates slightly above level of longitudinal axis, borne on a subconical projection; posterior spiracular plate reduced, without openings; anal opening round and dark, below longitudinal axis and remote from posterior spiracular plates, half distance from ventral surface. It was covered with remains of host larva cuticle.</p></tp:treatment-sec><tp:treatment-sec sec-type="notes" id="SECID0EK6AG"><title>Notes.</title><p>Only one specimen of <italic><tp:taxon-name><tp:taxon-name-part taxon-name-part-type="genus" reg="Phytomyptera">P.</tp:taxon-name-part> <tp:taxon-name-part taxon-name-part-type="species" reg="nigrina">nigrina</tp:taxon-name-part></tp:taxon-name></italic> was obtained from <abbrev xmlns:xlink="http://www.w3.org/1999/xlink" xlink:title="European Grapevine Moth" id="ABBRID0E26AG" xlink:type="simple">EGVM</abbrev> larvae during a 4-year survey on <italic><tp:taxon-name><tp:taxon-name-part taxon-name-part-type="genus" reg="Daphne">D.</tp:taxon-name-part> <tp:taxon-name-part taxon-name-part-type="species" reg="gnidium">gnidium</tp:taxon-name-part></tp:taxon-name></italic> in San Rossore Natural Reserve (Tuscany). In this context, <italic><tp:taxon-name><tp:taxon-name-part taxon-name-part-type="genus" reg="Actia">Actia</tp:taxon-name-part> <tp:taxon-name-part taxon-name-part-type="species" reg="pilipennis">pilipennis</tp:taxon-name-part></tp:taxon-name></italic> resulted instead the most abundant species of <tp:taxon-name><tp:taxon-name-part taxon-name-part-type="family">Tachinidae</tp:taxon-name-part></tp:taxon-name> parasitising <abbrev xmlns:xlink="http://www.w3.org/1999/xlink" xlink:title="European Grapevine Moth" id="ABBRID0E1ABG" xlink:type="simple">EGVM</abbrev>. Contrariwise, in other researches on the same plant, it was definitely the most common species among the parasitoids of <italic><tp:taxon-name><tp:taxon-name-part taxon-name-part-type="genus" reg="Lobesia">L.</tp:taxon-name-part> <tp:taxon-name-part taxon-name-part-type="species" reg="botrana">botrana</tp:taxon-name-part></tp:taxon-name></italic> (<xref ref-type="bibr" rid="B46">Nuzzaci and Triggiani 1982</xref>, <xref ref-type="bibr" rid="B37">Luciano et al. 1988</xref>); in Apulia it attacked 30% of the larvae, in Sardinia it was the most common parasitoid on spurge flax while it was completely absent on the vine. In our occasional samplings on <italic><tp:taxon-name><tp:taxon-name-part taxon-name-part-type="genus" reg="Daphne">D.</tp:taxon-name-part> <tp:taxon-name-part taxon-name-part-type="species" reg="gnidium">gnidium</tp:taxon-name-part></tp:taxon-name></italic> in the north of Spain (Girona, Catalonia) during the summer, <italic><tp:taxon-name><tp:taxon-name-part taxon-name-part-type="genus" reg="Phytomyptera">P.</tp:taxon-name-part> <tp:taxon-name-part taxon-name-part-type="species" reg="nigrina">nigrina</tp:taxon-name-part></tp:taxon-name></italic> was the only parasitoid obtained from <abbrev xmlns:xlink="http://www.w3.org/1999/xlink" xlink:title="European Grapevine Moth" id="ABBRID0EHCBG" xlink:type="simple">EGVM</abbrev> in summer.</p><fig id="F8" position="float" orientation="portrait"><object-id xmlns:xlink="http://www.w3.org/1999/xlink" content-type="doi" xlink:type="simple">10.3897/zookeys.934.50823.figure8</object-id><object-id xmlns:xlink="http://www.w3.org/1999/xlink" content-type="arpha" xlink:type="simple">060CCFF0-4608-5D2F-A99B-02CAA1B7964D</object-id><label>Figure 8.</label><caption><p><italic><tp:taxon-name><tp:taxon-name-part taxon-name-part-type="genus" reg="Phytomyptera">Phytomyptera</tp:taxon-name-part> <tp:taxon-name-part taxon-name-part-type="species" reg="nigrina">nigrina</tp:taxon-name-part></tp:taxon-name></italic> (Meigen, 1824). <bold>A</bold> Puparium covered with the host larva skin remains <bold>B</bold> puparium, lateral view <bold>C</bold> puparium, posterior end, lateral view <bold>D</bold> puparium, anal opening and reduced spiracular plates <bold>E</bold> puparium, anal opening and spiracular plates reduced and borne on a subconical projection.</p></caption><graphic xmlns:xlink="http://www.w3.org/1999/xlink" xlink:href="zookeys-934-111-g008.jpg" position="float" orientation="portrait" xlink:type="simple" id="oo_411731.jpg"><uri content-type="original_file" xlink:type="simple">https://binary.pensoft.net/fig/411731</uri></graphic></fig></tp:treatment-sec><ref-list><ref id="B52"><mixed-citation xmlns:xlink="http://www.w3.org/1999/xlink" xlink:type="simple"><person-group><name name-style="western"><surname>Scaramozzino</surname><given-names>PL</given-names></name><name name-style="western"><surname>Loni</surname><given-names>A</given-names></name><name name-style="western"><surname>Lucchi</surname><given-names>A</given-names></name></person-group> (<year>2017a</year>) <article-title>A review of insect parasitoids associated with <italic><tp:taxon-name><tp:taxon-name-part taxon-name-part-type="genus">Lobesia</tp:taxon-name-part> <tp:taxon-name-part taxon-name-part-type="species">botrana</tp:taxon-name-part></tp:taxon-name></italic> (Denis &amp; Schiffermüller, 1775) in Italy. 1. <tp:taxon-name><tp:taxon-name-part taxon-name-part-type="order">Diptera</tp:taxon-name-part></tp:taxon-name><tp:taxon-name><tp:taxon-name-part taxon-name-part-type="family">Tachinidae</tp:taxon-name-part></tp:taxon-name> and <tp:taxon-name><tp:taxon-name-part taxon-name-part-type="order">Hymenoptera</tp:taxon-name-part></tp:taxon-name><tp:taxon-name><tp:taxon-name-part taxon-name-part-type="family">Braconidae</tp:taxon-name-part></tp:taxon-name> (<tp:taxon-name><tp:taxon-name-part taxon-name-part-type="order">Lepidoptera</tp:taxon-name-part></tp:taxon-name>, <tp:taxon-name><tp:taxon-name-part taxon-name-part-type="family">Tortricidae</tp:taxon-name-part></tp:taxon-name>).</article-title><source>ZooKeys</source><volume>647</volume>: <fpage>67</fpage>–<lpage>100</lpage>. <ext-link xlink:type="simple" ext-link-type="doi" xlink:href="10.3897/zookeys.647.11098">https://doi.org/10.3897/zookeys.647.11098</ext-link></mixed-citation></ref><ref id="B2"><mixed-citation xmlns:xlink="http://www.w3.org/1999/xlink" xlink:type="simple"><person-group><name name-style="western"><surname>Bagnoli</surname><given-names>B</given-names></name><name name-style="western"><surname>Lucchi</surname><given-names>A</given-names></name></person-group> (<year>2006</year>) <article-title>Parasitoids of <italic><tp:taxon-name><tp:taxon-name-part taxon-name-part-type="genus">Lobesia</tp:taxon-name-part> <tp:taxon-name-part taxon-name-part-type="species">botrana</tp:taxon-name-part></tp:taxon-name></italic> (Den. &amp; Schiff.) in Tuscany.</article-title><source>IOBC/WPRS Bulletin</source><volume>29</volume>(<issue>11</issue>): <fpage>139</fpage>–<lpage>142</lpage>.</mixed-citation></ref><ref id="B61"><mixed-citation xmlns:xlink="http://www.w3.org/1999/xlink" xlink:type="simple"><person-group><name name-style="western"><surname>Thiéry</surname><given-names>D</given-names></name><name name-style="western"><surname>Yoshida</surname><given-names>T</given-names></name><name name-style="western"><surname>Guisset</surname><given-names>M</given-names></name></person-group> (<year>2006</year>) <article-title><italic><tp:taxon-name><tp:taxon-name-part taxon-name-part-type="genus">Phytomyptera</tp:taxon-name-part> <tp:taxon-name-part taxon-name-part-type="species">nigrina</tp:taxon-name-part></tp:taxon-name></italic> (Meigen), a parasite of first generation European grapevine moth larvae in several vineyards in the Roussillon area.</article-title><source>The Tachinid Times</source><volume>19</volume>: <fpage>1</fpage>–<lpage>4</lpage>.</mixed-citation></ref><ref id="B10"><mixed-citation xmlns:xlink="http://www.w3.org/1999/xlink" xlink:type="simple"><person-group><name name-style="western"><surname>Colombera</surname><given-names>S</given-names></name><name name-style="western"><surname>Alma</surname><given-names>A</given-names></name><name name-style="western"><surname>Arzone</surname><given-names>A</given-names></name></person-group> (<year>2001</year>) <article-title>Comparison between the parasitoids of <italic><tp:taxon-name><tp:taxon-name-part taxon-name-part-type="genus">Lobesia</tp:taxon-name-part> <tp:taxon-name-part taxon-name-part-type="species">botrana</tp:taxon-name-part></tp:taxon-name></italic> and <italic><tp:taxon-name><tp:taxon-name-part taxon-name-part-type="genus">Eupoecilia</tp:taxon-name-part> <tp:taxon-name-part taxon-name-part-type="species">ambiguella</tp:taxon-name-part></tp:taxon-name></italic> in conventional and integrated vineyards.</article-title><source>IOBC/WPRS Bulletin</source><volume>24</volume>(<issue>7</issue>): <fpage>91</fpage>–<lpage>96</lpage>.</mixed-citation></ref><ref id="B6"><mixed-citation xmlns:xlink="http://www.w3.org/1999/xlink" xlink:type="simple"><person-group><name name-style="western"><surname>Catoni</surname><given-names>G</given-names></name></person-group> (<year>1914</year>) <article-title>Die Traubenwikler (<italic><tp:taxon-name><tp:taxon-name-part taxon-name-part-type="genus">Polychrosis</tp:taxon-name-part> <tp:taxon-name-part taxon-name-part-type="species">botrana</tp:taxon-name-part></tp:taxon-name></italic> Schiff. und <italic><tp:taxon-name><tp:taxon-name-part taxon-name-part-type="genus">Conchylis</tp:taxon-name-part> <tp:taxon-name-part taxon-name-part-type="species">ambiguella</tp:taxon-name-part></tp:taxon-name></italic> Hübn.) und ihre natürlichen Feinde in Südtyrol.</article-title><source>Zeitschrift für angewandte Entomologie</source><volume>1</volume>(<issue>2</issue>): <fpage>248</fpage>–<lpage>259</lpage>. <ext-link xlink:type="simple" ext-link-type="doi" xlink:href="10.1111/j.1439-0418.1914.tb01129.x">https://doi.org/10.1111/j.1439-0418.1914.tb01129.x</ext-link></mixed-citation></ref><ref id="B38"><mixed-citation xmlns:xlink="http://www.w3.org/1999/xlink" xlink:type="simple"><person-group><name name-style="western"><surname>Marchesini</surname><given-names>E</given-names></name><name name-style="western"><surname>Dalla Montà</surname><given-names>L</given-names></name></person-group> (<year>1992</year>) <article-title>Observations sur les facteurs limitants naturels des vers de la grappe.</article-title><source>IOBC/WPRS Bulletin</source><volume>15</volume>(<issue>2</issue>): <fpage>10</fpage>.</mixed-citation></ref><ref id="B39"><mixed-citation xmlns:xlink="http://www.w3.org/1999/xlink" xlink:type="simple"><person-group><name name-style="western"><surname>Marchesini</surname><given-names>E</given-names></name><name name-style="western"><surname>Dalla Montà</surname><given-names>L</given-names></name></person-group> (<year>1994</year>) <article-title>Observations on natural enemies of <italic><tp:taxon-name><tp:taxon-name-part taxon-name-part-type="genus">Lobesia</tp:taxon-name-part> <tp:taxon-name-part taxon-name-part-type="species">botrana</tp:taxon-name-part></tp:taxon-name></italic> (Den. &amp; Schiff.) (<tp:taxon-name><tp:taxon-name-part taxon-name-part-type="order">Lepidoptera</tp:taxon-name-part></tp:taxon-name><tp:taxon-name><tp:taxon-name-part taxon-name-part-type="family">Tortricidae</tp:taxon-name-part></tp:taxon-name>) in Venetian vineyards.</article-title><source>Bollettino di Zoologia Agraria, Bachicoltura e Sericoltura II</source><volume>26</volume>(<issue>2</issue>): <fpage>201</fpage>–<lpage>230</lpage>.</mixed-citation></ref><ref id="B55"><mixed-citation xmlns:xlink="http://www.w3.org/1999/xlink" xlink:type="simple"><person-group><name name-style="western"><surname>Silvestri</surname><given-names>F</given-names></name></person-group> (<year>1912</year>) <article-title>Contribuzioni alla conoscenza degli insetti dannosi e dei loro simbionti. III. La Tignoletta dell’uva (<italic><tp:taxon-name><tp:taxon-name-part taxon-name-part-type="genus">Polychrosis</tp:taxon-name-part> <tp:taxon-name-part taxon-name-part-type="species">botrana</tp:taxon-name-part></tp:taxon-name></italic> Schiff.) con un cenno sulla Tignola dell’uva (<italic><tp:taxon-name><tp:taxon-name-part taxon-name-part-type="genus">Conchylis</tp:taxon-name-part> <tp:taxon-name-part taxon-name-part-type="species">ambiguella</tp:taxon-name-part></tp:taxon-name></italic> Hb.).</article-title><source>Bollettino del Laboratorio di Zoologia Generale e Agraria della Facoltà Agraria in Portici</source><volume>6</volume>: <fpage>246</fpage>–<lpage>307</lpage>.</mixed-citation></ref><ref id="B35"><mixed-citation xmlns:xlink="http://www.w3.org/1999/xlink" xlink:type="simple"><person-group><name name-style="western"><surname>Laccone</surname><given-names>G</given-names></name></person-group> (<year>2007</year>) <article-title>Difesa della tignoletta della vite in base alle sostanze attive.</article-title><source>Informatore Agrario</source><volume>63</volume>(<issue>26</issue>): <fpage>67</fpage>–<lpage>69</lpage>.</mixed-citation></ref><ref id="B34"><mixed-citation xmlns:xlink="http://www.w3.org/1999/xlink" xlink:type="simple"><person-group><name name-style="western"><surname>Laccone</surname><given-names>G</given-names></name></person-group> (<year>1978</year>) <article-title>Prove di lotta contro <italic><tp:taxon-name><tp:taxon-name-part taxon-name-part-type="genus">Lobesia</tp:taxon-name-part> <tp:taxon-name-part taxon-name-part-type="species">botrana</tp:taxon-name-part></tp:taxon-name></italic> (Schiff.) (Lepid. -<tp:taxon-name><tp:taxon-name-part taxon-name-part-type="family">Tortricidae</tp:taxon-name-part></tp:taxon-name>) e determinazione della soglia economica sulle uve da tavola in Puglia.</article-title><source>Annali della Facoltà di Agraria dell’Università di Bari</source><volume>30</volume>: <fpage>717</fpage>–<lpage>746</lpage>.</mixed-citation></ref><ref id="B46"><mixed-citation xmlns:xlink="http://www.w3.org/1999/xlink" xlink:type="simple"><person-group><name name-style="western"><surname>Nuzzaci</surname><given-names>G</given-names></name><name name-style="western"><surname>Triggiani</surname><given-names>O</given-names></name></person-group> (<year>1982</year>) <article-title>Notes on the biocenosis in Puglia of <tp:taxon-name><tp:taxon-name-part taxon-name-part-type="genus">Lobesia</tp:taxon-name-part> (<tp:taxon-name-part taxon-name-part-type="subgenus">Polychrosis</tp:taxon-name-part>) <tp:taxon-name-part taxon-name-part-type="species">botrana</tp:taxon-name-part></tp:taxon-name> (Schiff.) (<tp:taxon-name><tp:taxon-name-part taxon-name-part-type="order">Lepidoptera</tp:taxon-name-part></tp:taxon-name>: <tp:taxon-name><tp:taxon-name-part taxon-name-part-type="family">Tortricidae</tp:taxon-name-part></tp:taxon-name>) exclusive to <italic><tp:taxon-name><tp:taxon-name-part taxon-name-part-type="genus">Daphne</tp:taxon-name-part> <tp:taxon-name-part taxon-name-part-type="species">gnidium</tp:taxon-name-part></tp:taxon-name></italic> L.</article-title><source>Entomologica</source><volume>17</volume>: <fpage>47</fpage>–<lpage>52</lpage>.</mixed-citation></ref><ref id="B37"><mixed-citation xmlns:xlink="http://www.w3.org/1999/xlink" xlink:type="simple"><person-group><name name-style="western"><surname>Luciano</surname><given-names>P</given-names></name><name name-style="western"><surname>Delrio</surname><given-names>G</given-names></name><name name-style="western"><surname>Prota</surname><given-names>R</given-names></name></person-group> (<year>1988</year>) Osservazioni sulle popolazioni di <italic><tp:taxon-name><tp:taxon-name-part taxon-name-part-type="genus">Lobesia</tp:taxon-name-part> <tp:taxon-name-part taxon-name-part-type="species">botrana</tp:taxon-name-part></tp:taxon-name></italic> (Den. &amp; Schiff.) su <italic><tp:taxon-name><tp:taxon-name-part taxon-name-part-type="genus">Daphne</tp:taxon-name-part> <tp:taxon-name-part taxon-name-part-type="species">gnidium</tp:taxon-name-part></tp:taxon-name></italic> L. in Sardegna. Atti del XV Congresso Nazionale Italiano di Entomologia, L’Aquila, 543–548.</mixed-citation></ref><ref id="B12"><mixed-citation xmlns:xlink="http://www.w3.org/1999/xlink" xlink:type="simple"><person-group><name name-style="western"><surname>Coscollá</surname><given-names>R</given-names></name></person-group> (<year>1981</year>) <article-title>Parasitisme de <italic><tp:taxon-name><tp:taxon-name-part taxon-name-part-type="genus">Lobesia</tp:taxon-name-part> <tp:taxon-name-part taxon-name-part-type="species">botrana</tp:taxon-name-part></tp:taxon-name></italic> dans la région de Valencia.</article-title><source>Bollettino di Zoologia Agraria e di Bachicoltura</source><volume>16</volume>(<issue>2</issue>): <fpage>12</fpage>–<lpage>13</lpage>.</mixed-citation></ref><ref id="B42"><mixed-citation xmlns:xlink="http://www.w3.org/1999/xlink" xlink:type="simple"><person-group><name name-style="western"><surname>Mellini</surname><given-names>E</given-names></name></person-group> (<year>1954</year>) <article-title>Studi sui ditteri larvevoridi. I. <italic><tp:taxon-name><tp:taxon-name-part taxon-name-part-type="genus">Phytomyptera</tp:taxon-name-part> <tp:taxon-name-part taxon-name-part-type="species">nitidiventris</tp:taxon-name-part></tp:taxon-name></italic> Rond.</article-title><source>Bollettino dell’Istituto di Entomologia della Università di Bologna</source><volume>20</volume>: <fpage>309</fpage>–<lpage>332</lpage>.</mixed-citation></ref><ref id="B1"><mixed-citation xmlns:xlink="http://www.w3.org/1999/xlink" xlink:type="simple"><person-group><name name-style="western"><surname>Andersen</surname><given-names>S</given-names></name></person-group> (<year>1988</year>) <article-title>Revision of European species of <italic><tp:taxon-name><tp:taxon-name-part taxon-name-part-type="genus">Phytomyptera</tp:taxon-name-part></tp:taxon-name></italic> Rondani (<tp:taxon-name><tp:taxon-name-part taxon-name-part-type="order">Diptera</tp:taxon-name-part></tp:taxon-name>: <tp:taxon-name><tp:taxon-name-part taxon-name-part-type="family">Tachinidae</tp:taxon-name-part></tp:taxon-name>).</article-title><source>Insect Systematics &amp; Evolution</source><volume>19</volume>(<issue>1</issue>): <fpage>43</fpage>–<lpage>80</lpage>. <ext-link xlink:type="simple" ext-link-type="doi" xlink:href="10.1163/187631289X00050">https://doi.org/10.1163/187631289X00050</ext-link></mixed-citation></ref></ref-list></tp:taxon-treatment>
