# Supplementary material for: Tachinid (Diptera, Tachinidae) parasitoids of Lobesia botrana (Denis & Schiffermüller, 1775) (Lepidoptera, Tortricidae) and other moths
Source: Zookeys. 2020 May 19;934:111–40. doi: 10.3897/zookeys.934.50823 (PMC7250938; doi:10.3897/zookeys.934.50823)
Supplement: XML Treatment for Clausicella suturata [file zookeys.934.50823-treatment9.xml]

<!DOCTYPE tp:taxon-treatment
  PUBLIC "-//TaxonX//DTD Taxonomic Treatment Publishing DTD v0 20100105//EN" "tax-treatment-NSO.dtd">
<tp:taxon-treatment xmlns:tp="http://www.plazi.org/taxpub"><tp:treatment-meta><kwd-group><label>Taxon classification</label><kwd><named-content xmlns:xlink="http://www.w3.org/1999/xlink" content-type="kingdom">Animalia</named-content></kwd><kwd><named-content xmlns:xlink="http://www.w3.org/1999/xlink" content-type="order">Tachinidae</named-content></kwd><kwd><named-content xmlns:xlink="http://www.w3.org/1999/xlink" content-type="family">Tachinidae</named-content></kwd></kwd-group><mixed-citation publication-type="journal"><person-group><name><surname>Scaramozzino</surname><given-names>Pier Luigi</given-names></name><name><surname>Di Giovanni</surname><given-names>Filippo</given-names></name><name><surname>Loni</surname><given-names>Augusto</given-names></name><name><surname>Gisondi</surname><given-names>Silvia</given-names></name><name><surname>Lucchi</surname><given-names>Andrea</given-names></name><name><surname>Cerretti</surname><given-names>Pierfilippo</given-names></name></person-group><article-title>Tachinid (<tp:taxon-name><tp:taxon-name-part taxon-name-part-type="order">Diptera</tp:taxon-name-part></tp:taxon-name>, <tp:taxon-name><tp:taxon-name-part taxon-name-part-type="family">Tachinidae</tp:taxon-name-part></tp:taxon-name>) parasitoids of <italic><tp:taxon-name><tp:taxon-name-part taxon-name-part-type="genus" reg="Lobesia">Lobesia</tp:taxon-name-part> <tp:taxon-name-part taxon-name-part-type="species" reg="botrana">botrana</tp:taxon-name-part></tp:taxon-name></italic> (Denis &amp; Schiffermüller, 1775) (<tp:taxon-name><tp:taxon-name-part taxon-name-part-type="order">Lepidoptera</tp:taxon-name-part></tp:taxon-name>, <tp:taxon-name><tp:taxon-name-part taxon-name-part-type="family">Tortricidae</tp:taxon-name-part></tp:taxon-name>) and other moths</article-title><source>Zookeys</source><day>19</day><month>5</month><year>2020</year><volume>934</volume><fpage>111</fpage><lpage>140</lpage><pub-id pub-id-type="doi">10.3897/zookeys.934.50823</pub-id></mixed-citation></tp:treatment-meta><tp:nomenclature><label>A9.</label><tp:taxon-name><object-id xmlns:xlink="http://www.w3.org/1999/xlink" content-type="arpha" xlink:type="simple">BC0C6D61-1F23-5AAA-AEFF-F9B09FBFC4E4</object-id>
                  <tp:taxon-name-part taxon-name-part-type="genus" reg="Clausicella">Clausicella</tp:taxon-name-part>
                  <tp:taxon-name-part taxon-name-part-type="species" reg="suturata">suturata</tp:taxon-name-part>
                </tp:taxon-name><tp:taxon-authority>Rondani, 1859 – New record on Ephestia unicolorella subsp. woodiella Richards &amp; Thomson</tp:taxon-authority><xref ref-type="fig" rid="F9">Fig. 9</xref></tp:nomenclature><tp:treatment-sec sec-type="Label information" id="SECID0ERFBG"><title>Label information.</title><p>Italy, Tuscany: Pisa, Terricciola, vineyard, 08.iii.2006, emerged 20.iii.2006, ex <tp:taxon-name><tp:taxon-name-part taxon-name-part-type="genus" reg="Ephestia">Ephestia</tp:taxon-name-part> <tp:taxon-name-part taxon-name-part-type="species" reg="unicolorella">unicolorella</tp:taxon-name-part> <tp:taxon-name-part taxon-name-part-type="infraspecific-rank">subsp.</tp:taxon-name-part> <tp:taxon-name-part taxon-name-part-type="subspecies" reg="woodiella">woodiella</tp:taxon-name-part></tp:taxon-name> on <italic><tp:taxon-name><tp:taxon-name-part taxon-name-part-type="genus" reg="Vitis">Vitis</tp:taxon-name-part> <tp:taxon-name-part taxon-name-part-type="species" reg="vinifera">vinifera</tp:taxon-name-part></tp:taxon-name></italic> (bark), A. Lucchi leg., 6♂♂ 8♀♀, P. Cerretti det.</p></tp:treatment-sec><tp:treatment-sec sec-type="distribution" id="SECID0ETGBG"><title>Distribution.</title><p>Palaearctic. Italian distribution: north and south Italy, Sicily, Sardinia.</p></tp:treatment-sec><tp:treatment-sec sec-type="biology" id="SECID0EYGBG"><title>Biology.</title><p>Parasitoid on <tp:taxon-name><tp:taxon-name-part taxon-name-part-type="order">Lepidoptera</tp:taxon-name-part></tp:taxon-name><tp:taxon-name><tp:taxon-name-part taxon-name-part-type="family">Pyralidae</tp:taxon-name-part></tp:taxon-name>. So far, it has been obtained from <italic><tp:taxon-name><tp:taxon-name-part taxon-name-part-type="genus" reg="Apomyelois">Apomyelois</tp:taxon-name-part> <tp:taxon-name-part taxon-name-part-type="species" reg="ceratoniae">ceratoniae</tp:taxon-name-part></tp:taxon-name></italic> (Zeller, 1839), <italic><tp:taxon-name><tp:taxon-name-part taxon-name-part-type="genus" reg="Cadra">Cadra</tp:taxon-name-part> <tp:taxon-name-part taxon-name-part-type="species" reg="figulilella">figulilella</tp:taxon-name-part></tp:taxon-name></italic> (Gregson, 1871) and <italic><tp:taxon-name><tp:taxon-name-part taxon-name-part-type="genus" reg="Euzophera">Euzophera</tp:taxon-name-part> <tp:taxon-name-part taxon-name-part-type="species" reg="bigella">bigella</tp:taxon-name-part></tp:taxon-name></italic> (Zeller, 1848); the latter represents the only Italian host record for this species (<xref ref-type="bibr" rid="B49">Reggiani et al. 2006</xref>). This is the first record for this species on <tp:taxon-name><tp:taxon-name-part taxon-name-part-type="genus" reg="Euzophera">E.</tp:taxon-name-part> <tp:taxon-name-part taxon-name-part-type="species" reg="unicolorella">unicolorella</tp:taxon-name-part> <tp:taxon-name-part taxon-name-part-type="infraspecific-rank">subsp.</tp:taxon-name-part> <tp:taxon-name-part taxon-name-part-type="subspecies" reg="woodiella">woodiella</tp:taxon-name-part></tp:taxon-name> Richards &amp; Thomson, 1932 (<tp:taxon-name><tp:taxon-name-part taxon-name-part-type="family">Pyralidae</tp:taxon-name-part></tp:taxon-name>).</p><p>Puparium (Fig. <xref ref-type="fig" rid="F9">9C–F</xref>): sub-cylindrical with posterior edge slightly depressed dorsally and broadly rounded ventrally, shining, yellow, smooth with scarce spines towards edges; posterior spiracular plates shining, on longitudinal axis and raised above surface of puparium; each posterior spiracular plate with three small linear openings on a broad defined ridge; button round and small, defined; anal opening red, below the longitudinal axis and remote from posterior spiracular plates, half distance from ventral surface.</p><fig id="F9" position="float" orientation="portrait"><object-id xmlns:xlink="http://www.w3.org/1999/xlink" content-type="doi" xlink:type="simple">10.3897/zookeys.934.50823.figure9</object-id><object-id xmlns:xlink="http://www.w3.org/1999/xlink" content-type="arpha" xlink:type="simple">C173ADE9-8E2E-5478-AF99-151CA89A87E1</object-id><label>Figure 9.</label><caption><p><italic><tp:taxon-name><tp:taxon-name-part taxon-name-part-type="genus" reg="Clausicella">Clausicella</tp:taxon-name-part> <tp:taxon-name-part taxon-name-part-type="species" reg="suturata">suturata</tp:taxon-name-part></tp:taxon-name></italic> Rondani, 1859. <bold>A</bold> Male, habitus, dorsal view <bold>B</bold> male, head, lateral view <bold>C</bold> puparium, covered with host silk <bold>D</bold> puparium, lateral view <bold>E</bold> puparium, posterior end <bold>F</bold> puparium, spiracular plates showing openings.</p></caption><graphic xmlns:xlink="http://www.w3.org/1999/xlink" xlink:href="zookeys-934-111-g009.jpg" position="float" orientation="portrait" xlink:type="simple" id="oo_411732.jpg"><uri content-type="original_file" xlink:type="simple">https://binary.pensoft.net/fig/411732</uri></graphic></fig></tp:treatment-sec><ref-list><ref id="B49"><mixed-citation xmlns:xlink="http://www.w3.org/1999/xlink" xlink:type="simple"><person-group><name name-style="western"><surname>Reggiani</surname><given-names>A</given-names></name><name name-style="western"><surname>Dindo</surname><given-names>ML</given-names></name><name name-style="western"><surname>Maini</surname><given-names>S</given-names></name></person-group> (<year>2006</year>) <article-title>Notes on <italic><tp:taxon-name><tp:taxon-name-part taxon-name-part-type="genus">Elodia</tp:taxon-name-part> <tp:taxon-name-part taxon-name-part-type="species">morio</tp:taxon-name-part></tp:taxon-name></italic> Fallén and other tachinids reared from field-collected <tp:taxon-name><tp:taxon-name-part taxon-name-part-type="order">Lepidoptera</tp:taxon-name-part></tp:taxon-name> in Emilia Romagna, northern Italy.</article-title><source>Tachinid Times</source><volume>19</volume>: <fpage>10</fpage>–<lpage>11</lpage>.</mixed-citation></ref></ref-list></tp:taxon-treatment>
