# Supplementary material for: Tachinid (Diptera, Tachinidae) parasitoids of Lobesia botrana (Denis & Schiffermüller, 1775) (Lepidoptera, Tortricidae) and other moths
Source: Zookeys. 2020 May 19;934:111–40. doi: 10.3897/zookeys.934.50823 (PMC7250938; doi:10.3897/zookeys.934.50823)
Supplement: XML Treatment for Neoplectops pomonellae [file zookeys.934.50823-treatment10.xml]

<!DOCTYPE tp:taxon-treatment
  PUBLIC "-//TaxonX//DTD Taxonomic Treatment Publishing DTD v0 20100105//EN" "tax-treatment-NSO.dtd">
<tp:taxon-treatment xmlns:tp="http://www.plazi.org/taxpub"><tp:treatment-meta><kwd-group><label>Taxon classification</label><kwd><named-content xmlns:xlink="http://www.w3.org/1999/xlink" content-type="kingdom">Animalia</named-content></kwd><kwd><named-content xmlns:xlink="http://www.w3.org/1999/xlink" content-type="order">Tachinidae</named-content></kwd><kwd><named-content xmlns:xlink="http://www.w3.org/1999/xlink" content-type="family">Tachinidae</named-content></kwd></kwd-group><mixed-citation publication-type="journal"><person-group><name><surname>Scaramozzino</surname><given-names>Pier Luigi</given-names></name><name><surname>Di Giovanni</surname><given-names>Filippo</given-names></name><name><surname>Loni</surname><given-names>Augusto</given-names></name><name><surname>Gisondi</surname><given-names>Silvia</given-names></name><name><surname>Lucchi</surname><given-names>Andrea</given-names></name><name><surname>Cerretti</surname><given-names>Pierfilippo</given-names></name></person-group><article-title>Tachinid (<tp:taxon-name><tp:taxon-name-part taxon-name-part-type="order">Diptera</tp:taxon-name-part></tp:taxon-name>, <tp:taxon-name><tp:taxon-name-part taxon-name-part-type="family">Tachinidae</tp:taxon-name-part></tp:taxon-name>) parasitoids of <italic><tp:taxon-name><tp:taxon-name-part taxon-name-part-type="genus" reg="Lobesia">Lobesia</tp:taxon-name-part> <tp:taxon-name-part taxon-name-part-type="species" reg="botrana">botrana</tp:taxon-name-part></tp:taxon-name></italic> (Denis &amp; Schiffermüller, 1775) (<tp:taxon-name><tp:taxon-name-part taxon-name-part-type="order">Lepidoptera</tp:taxon-name-part></tp:taxon-name>, <tp:taxon-name><tp:taxon-name-part taxon-name-part-type="family">Tortricidae</tp:taxon-name-part></tp:taxon-name>) and other moths</article-title><source>Zookeys</source><day>19</day><month>5</month><year>2020</year><volume>934</volume><fpage>111</fpage><lpage>140</lpage><pub-id pub-id-type="doi">10.3897/zookeys.934.50823</pub-id></mixed-citation></tp:treatment-meta><tp:nomenclature><label>A10.</label><tp:taxon-name><object-id xmlns:xlink="http://www.w3.org/1999/xlink" content-type="arpha" xlink:type="simple">316D9142-620D-5D41-B01D-2D32306B5B10</object-id>
                  <tp:taxon-name-part taxon-name-part-type="genus" reg="Neoplectops">Neoplectops</tp:taxon-name-part>
                  <tp:taxon-name-part taxon-name-part-type="species" reg="pomonellae">pomonellae</tp:taxon-name-part>
                </tp:taxon-name><tp:taxon-authority>(Schnabl &amp; Mokrzecki, 1903) – New record on L. botrana</tp:taxon-authority><xref ref-type="fig" rid="F10">Fig. 10</xref></tp:nomenclature><tp:treatment-sec sec-type="Label information" id="SECID0EJMBG"><title>Label information.</title><p>Italy, Tuscany: Pisa, P. N. San Rossore, coastal mixed forest of stone pine, maritime pine and holm oak, 11.ix.2013, emerged 07.x.2013 from <italic><tp:taxon-name><tp:taxon-name-part taxon-name-part-type="genus" reg="Lobesia">Lobesia</tp:taxon-name-part> <tp:taxon-name-part taxon-name-part-type="species" reg="botrana">botrana</tp:taxon-name-part></tp:taxon-name></italic> nests in cages collected on <italic><tp:taxon-name><tp:taxon-name-part taxon-name-part-type="genus" reg="Daphne">Daphne</tp:taxon-name-part> <tp:taxon-name-part taxon-name-part-type="species" reg="gnidium">gnidium</tp:taxon-name-part></tp:taxon-name></italic>, A. Loni &amp; P. L. Scaramozzino leg., 2♂♂, P. Cerretti det.</p></tp:treatment-sec><tp:treatment-sec sec-type="distribution" id="SECID0EFNBG"><title>Distribution.</title><p>Palaearctic. Italian distribution: south Italy.</p></tp:treatment-sec><tp:treatment-sec sec-type="biology" id="SECID0EKNBG"><title>Biology.</title><p>Parasitoid on <tp:taxon-name><tp:taxon-name-part taxon-name-part-type="order">Lepidoptera</tp:taxon-name-part></tp:taxon-name><tp:taxon-name><tp:taxon-name-part taxon-name-part-type="family">Tortricidae</tp:taxon-name-part></tp:taxon-name>, particularly on <italic><tp:taxon-name><tp:taxon-name-part taxon-name-part-type="genus" reg="Cydia">Cydia</tp:taxon-name-part> <tp:taxon-name-part taxon-name-part-type="species" reg="pomonella">pomonella</tp:taxon-name-part></tp:taxon-name></italic> (Linnaeus, 1758). The only known Italian host record for this species is on <italic><tp:taxon-name><tp:taxon-name-part taxon-name-part-type="genus" reg="Gypsonoma">Gypsonoma</tp:taxon-name-part></tp:taxon-name></italic> sp. Meyrick, 1895 (<xref ref-type="bibr" rid="B24">Ford and Shaw 1991</xref>). This is the first record for this species on <italic><tp:taxon-name><tp:taxon-name-part taxon-name-part-type="genus" reg="Lobesia">L.</tp:taxon-name-part> <tp:taxon-name-part taxon-name-part-type="species" reg="botrana">botrana</tp:taxon-name-part></tp:taxon-name></italic> (<tp:taxon-name><tp:taxon-name-part taxon-name-part-type="family">Tortricidae</tp:taxon-name-part></tp:taxon-name>).</p></tp:treatment-sec><tp:treatment-sec sec-type="notes" id="SECID0EAPBG"><title>Notes.</title><p>Two males of <italic><tp:taxon-name><tp:taxon-name-part taxon-name-part-type="genus" reg="Neoplectops">N.</tp:taxon-name-part> <tp:taxon-name-part taxon-name-part-type="species" reg="pomonellae">pomonellae</tp:taxon-name-part></tp:taxon-name></italic> were obtained during the initial trial of our research in San Rossore. Numerous EVGM nests were put together in a cage aiming to a rough estimate of the parasitoid that could be obtained but neither puparia nor adults were found again.</p><fig id="F10" position="float" orientation="portrait"><object-id xmlns:xlink="http://www.w3.org/1999/xlink" content-type="doi" xlink:type="simple">10.3897/zookeys.934.50823.figure10</object-id><object-id xmlns:xlink="http://www.w3.org/1999/xlink" content-type="arpha" xlink:type="simple">7040CE42-D369-5D7B-AEFC-1917CADF61F9</object-id><label>Figure 10.</label><caption><p><italic><tp:taxon-name><tp:taxon-name-part taxon-name-part-type="genus" reg="Neoplectops">Neoplectops</tp:taxon-name-part> <tp:taxon-name-part taxon-name-part-type="species" reg="pomonellae">pomonellae</tp:taxon-name-part></tp:taxon-name></italic> (Schnabl &amp; Mokrzecki, 1903). <bold>A</bold> Male, habitus, lateral view <bold>B</bold> male, habitus, dorsal view.</p></caption><graphic xmlns:xlink="http://www.w3.org/1999/xlink" xlink:href="zookeys-934-111-g010.jpg" position="float" orientation="portrait" xlink:type="simple" id="oo_411733.jpg"><uri content-type="original_file" xlink:type="simple">https://binary.pensoft.net/fig/411733</uri></graphic></fig></tp:treatment-sec><ref-list><ref id="B24"><mixed-citation xmlns:xlink="http://www.w3.org/1999/xlink" xlink:type="simple"><person-group><name name-style="western"><surname>Ford</surname><given-names>TH</given-names></name><name name-style="western"><surname>Shaw</surname><given-names>MR</given-names></name></person-group> (<year>1991</year>) <article-title>Host records of some West Palaearctic <tp:taxon-name><tp:taxon-name-part taxon-name-part-type="family">Tachinidae</tp:taxon-name-part></tp:taxon-name>.</article-title><source>Entomologist’s Record and Journal of Variation</source><volume>103</volume>: <fpage>23</fpage>–<lpage>38</lpage>.</mixed-citation></ref></ref-list></tp:taxon-treatment>
