# Supplementary material for: Tachinid (Diptera, Tachinidae) parasitoids of Lobesia botrana (Denis & Schiffermüller, 1775) (Lepidoptera, Tortricidae) and other moths
Source: Zookeys. 2020 May 19;934:111–40. doi: 10.3897/zookeys.934.50823 (PMC7250938; doi:10.3897/zookeys.934.50823)
Supplement: XML Treatment for Actia pilipennis [file zookeys.934.50823-treatment11.xml]

<!DOCTYPE tp:taxon-treatment
  PUBLIC "-//TaxonX//DTD Taxonomic Treatment Publishing DTD v0 20100105//EN" "tax-treatment-NSO.dtd">
<tp:taxon-treatment xmlns:tp="http://www.plazi.org/taxpub"><tp:treatment-meta><kwd-group><label>Taxon classification</label><kwd><named-content xmlns:xlink="http://www.w3.org/1999/xlink" content-type="kingdom">Animalia</named-content></kwd><kwd><named-content xmlns:xlink="http://www.w3.org/1999/xlink" content-type="order">Tachinidae</named-content></kwd><kwd><named-content xmlns:xlink="http://www.w3.org/1999/xlink" content-type="family">Tachinidae</named-content></kwd></kwd-group><mixed-citation publication-type="journal"><person-group><name><surname>Scaramozzino</surname><given-names>Pier Luigi</given-names></name><name><surname>Di Giovanni</surname><given-names>Filippo</given-names></name><name><surname>Loni</surname><given-names>Augusto</given-names></name><name><surname>Gisondi</surname><given-names>Silvia</given-names></name><name><surname>Lucchi</surname><given-names>Andrea</given-names></name><name><surname>Cerretti</surname><given-names>Pierfilippo</given-names></name></person-group><article-title>Tachinid (<tp:taxon-name><tp:taxon-name-part taxon-name-part-type="order">Diptera</tp:taxon-name-part></tp:taxon-name>, <tp:taxon-name><tp:taxon-name-part taxon-name-part-type="family">Tachinidae</tp:taxon-name-part></tp:taxon-name>) parasitoids of <italic><tp:taxon-name><tp:taxon-name-part taxon-name-part-type="genus" reg="Lobesia">Lobesia</tp:taxon-name-part> <tp:taxon-name-part taxon-name-part-type="species" reg="botrana">botrana</tp:taxon-name-part></tp:taxon-name></italic> (Denis &amp; Schiffermüller, 1775) (<tp:taxon-name><tp:taxon-name-part taxon-name-part-type="order">Lepidoptera</tp:taxon-name-part></tp:taxon-name>, <tp:taxon-name><tp:taxon-name-part taxon-name-part-type="family">Tortricidae</tp:taxon-name-part></tp:taxon-name>) and other moths</article-title><source>Zookeys</source><day>19</day><month>5</month><year>2020</year><volume>934</volume><fpage>111</fpage><lpage>140</lpage><pub-id pub-id-type="doi">10.3897/zookeys.934.50823</pub-id></mixed-citation></tp:treatment-meta><tp:nomenclature><label>A11.</label><tp:taxon-name><object-id xmlns:xlink="http://www.w3.org/1999/xlink" content-type="arpha" xlink:type="simple">5BB4616F-DBC8-5913-BA11-A196D000EB98</object-id>
                  <tp:taxon-name-part taxon-name-part-type="genus" reg="Actia">Actia</tp:taxon-name-part>
                  <tp:taxon-name-part taxon-name-part-type="species" reg="pilipennis">pilipennis</tp:taxon-name-part>
                </tp:taxon-name><tp:taxon-authority>(Fallén, 1810)</tp:taxon-authority></tp:nomenclature><tp:treatment-sec sec-type="Label information" id="SECID0E1RBG"><title>Label information.</title><p>Italy, Piedmont: Alessandria, Sacro Monte di Crea, mixed oak forest, 19.v.1988, ex <italic><tp:taxon-name><tp:taxon-name-part taxon-name-part-type="genus" reg="Tortrix">Tortrix</tp:taxon-name-part> <tp:taxon-name-part taxon-name-part-type="species" reg="viridiana">viridiana</tp:taxon-name-part></tp:taxon-name></italic> on <italic><tp:taxon-name><tp:taxon-name-part taxon-name-part-type="genus" reg="Quercus">Quercus</tp:taxon-name-part> <tp:taxon-name-part taxon-name-part-type="species" reg="pubescens">pubescens</tp:taxon-name-part></tp:taxon-name></italic>, P. L. Scaramozzino leg., 4♀♀, P. Cerretti det.; Torino, Brione, Monte Musiné, mixed oak forest, 31.v.1987, ex <italic><tp:taxon-name><tp:taxon-name-part taxon-name-part-type="genus" reg="Tortrix">Tortrix</tp:taxon-name-part> <tp:taxon-name-part taxon-name-part-type="species" reg="viridiana">viridiana</tp:taxon-name-part></tp:taxon-name></italic> on <italic><tp:taxon-name><tp:taxon-name-part taxon-name-part-type="genus" reg="Quercus">Quercus</tp:taxon-name-part> <tp:taxon-name-part taxon-name-part-type="species" reg="pubescens">pubescens</tp:taxon-name-part></tp:taxon-name></italic>, P. L. Scaramozzino leg., 1♀, P. Cerretti det.; same data, 04.vi.1988, 1♂; Torino, Cavagnolo, mixed oak forest, 11.v.1988, ex <italic><tp:taxon-name><tp:taxon-name-part taxon-name-part-type="genus" reg="Tortrix">Tortrix</tp:taxon-name-part> <tp:taxon-name-part taxon-name-part-type="species" reg="viridiana">viridiana</tp:taxon-name-part></tp:taxon-name></italic> on <italic><tp:taxon-name><tp:taxon-name-part taxon-name-part-type="genus" reg="Quercus">Quercus</tp:taxon-name-part> <tp:taxon-name-part taxon-name-part-type="species" reg="pubescens">pubescens</tp:taxon-name-part></tp:taxon-name></italic>, P. L. Scaramozzino leg., 3♂♂ 2♀♀, P. Cerretti det.; Torino, Stupinigi, oak-hornbeam lowland forest, 26.v.1986, ex <italic><tp:taxon-name><tp:taxon-name-part taxon-name-part-type="genus" reg="Tortrix">Tortrix</tp:taxon-name-part> <tp:taxon-name-part taxon-name-part-type="species" reg="viridiana">viridiana</tp:taxon-name-part></tp:taxon-name></italic> on <italic><tp:taxon-name><tp:taxon-name-part taxon-name-part-type="genus" reg="Quercus">Quercus</tp:taxon-name-part> <tp:taxon-name-part taxon-name-part-type="species" reg="robur">robur</tp:taxon-name-part></tp:taxon-name></italic>, P. L. Scaramozzino leg., 1♀, P. Cerretti det.; same data, 03.vi.1986, 1♀; same data, 10.v.1988, 1♀; same data, 15.v.1988, 4♂♂ 2♀♀; same data, 16.v.1988, 1♂. // Italy, Tuscany: Pisa, P. N. San Rossore, coastal mixed forest of stone pine, maritime pine and holm oak, 10.vi.2012, ex <italic><tp:taxon-name><tp:taxon-name-part taxon-name-part-type="genus" reg="Lobesia">Lobesia</tp:taxon-name-part> <tp:taxon-name-part taxon-name-part-type="species" reg="botrana">botrana</tp:taxon-name-part></tp:taxon-name></italic> on <italic><tp:taxon-name><tp:taxon-name-part taxon-name-part-type="genus" reg="Daphne">Daphne</tp:taxon-name-part> <tp:taxon-name-part taxon-name-part-type="species" reg="gnidium">gnidium</tp:taxon-name-part></tp:taxon-name></italic>, A. Loni &amp; P. L. Scaramozzino leg., 3♂♂ 1♀, P. Cerretti det.; same data, 15.vii.2012, 1♂; same data, 11.ix.2013, 1♀; same data, 29.v.2014, 2♀♀; same data, 15.vii.2014, 1♀; same data, 31.vii.2014, 1♂; same data, 11.vi.2015, 1♂; same data, 09.v.2017, 1♀; same data, 24.v.2017, 1♂ 1♀; same data, 30.v.2017, 2♀♀; further males and females emerged in cages from <italic><tp:taxon-name><tp:taxon-name-part taxon-name-part-type="genus" reg="Lobesia">Lobesia</tp:taxon-name-part> <tp:taxon-name-part taxon-name-part-type="species" reg="botrana">botrana</tp:taxon-name-part></tp:taxon-name></italic> nests, collected on <italic><tp:taxon-name><tp:taxon-name-part taxon-name-part-type="genus" reg="Daphne">D.</tp:taxon-name-part> <tp:taxon-name-part taxon-name-part-type="species" reg="gnidium">gnidium</tp:taxon-name-part></tp:taxon-name></italic>: same data, 27.vi.2014, 2♂♂; same data, 07.vi.2017, 1♂ 1♀; same data, 28.vi.2017, 1♂ 1♀.</p></tp:treatment-sec><tp:treatment-sec sec-type="distribution" id="SECID0EEWBG"><title>Distribution.</title><p>Palaearctic and Oriental. Italian distribution: north and south Italy, Sicily, Sardinia.</p></tp:treatment-sec><tp:treatment-sec sec-type="biology" id="SECID0EJWBG"><title>Biology.</title><p>Parasitoid mainly on <tp:taxon-name><tp:taxon-name-part taxon-name-part-type="family">Tortricidae</tp:taxon-name-part></tp:taxon-name>. It has already been recorded on <italic><tp:taxon-name><tp:taxon-name-part taxon-name-part-type="genus" reg="Tortrix">T.</tp:taxon-name-part> <tp:taxon-name-part taxon-name-part-type="species" reg="viridana">viridana</tp:taxon-name-part></tp:taxon-name></italic> in several Palaearctic countries, including Italy (<xref ref-type="bibr" rid="B56">Silvestri 1923</xref>). In French vineyards, it has been reported by <xref ref-type="bibr" rid="B40">Martinez (2012)</xref> on the tortricid <italic><tp:taxon-name><tp:taxon-name-part taxon-name-part-type="genus" reg="Sparganothis">Sparganothis</tp:taxon-name-part> <tp:taxon-name-part taxon-name-part-type="species" reg="pilleriana">pilleriana</tp:taxon-name-part></tp:taxon-name></italic> (Denis &amp; Schiffermüller, 1775) and more recently by <xref ref-type="bibr" rid="B19">Delbac et al. (2015)</xref> on <italic><tp:taxon-name><tp:taxon-name-part taxon-name-part-type="genus" reg="Lobesia">L.</tp:taxon-name-part> <tp:taxon-name-part taxon-name-part-type="species" reg="botrana">botrana</tp:taxon-name-part></tp:taxon-name></italic>. In Italy, <xref ref-type="bibr" rid="B52">Scaramozzino et al. (2017a)</xref> recorded <italic><tp:taxon-name><tp:taxon-name-part taxon-name-part-type="genus" reg="Actia">Actia</tp:taxon-name-part> <tp:taxon-name-part taxon-name-part-type="species" reg="pilipennis">pilipennis</tp:taxon-name-part></tp:taxon-name></italic> obtained from <italic><tp:taxon-name><tp:taxon-name-part taxon-name-part-type="genus" reg="Lobesia">L.</tp:taxon-name-part> <tp:taxon-name-part taxon-name-part-type="species" reg="botrana">botrana</tp:taxon-name-part></tp:taxon-name></italic> feeding on <italic><tp:taxon-name><tp:taxon-name-part taxon-name-part-type="genus" reg="Daphne">D.</tp:taxon-name-part> <tp:taxon-name-part taxon-name-part-type="species" reg="gnidium">gnidium</tp:taxon-name-part></tp:taxon-name></italic>.</p><p>Puparium (Fig. <xref ref-type="fig" rid="F11">11C–G</xref>): suboval with rounded posterior edges, shining, orange-yellow, smooth with incomplete anterior bands of spines; posterior spiracular plates on the longitudinal axis and borne on a cylindrical projection; posterior spiracular plate small, with three small linear openings; button round and small, defined; anal opening concolourous, just below the longitudinal axis.</p></tp:treatment-sec><tp:treatment-sec sec-type="notes" id="SECID0EMZBG"><title>Notes.</title><p>In Piedmont, from 1986 to 1988 <italic><tp:taxon-name><tp:taxon-name-part taxon-name-part-type="genus" reg="Actia">A.</tp:taxon-name-part> <tp:taxon-name-part taxon-name-part-type="species" reg="pilipennis">pilipennis</tp:taxon-name-part></tp:taxon-name></italic> was the tachinid most frequently attacking <italic><tp:taxon-name><tp:taxon-name-part taxon-name-part-type="genus" reg="Tortrix">T.</tp:taxon-name-part> <tp:taxon-name-part taxon-name-part-type="species" reg="viridana">viridana</tp:taxon-name-part></tp:taxon-name></italic> larvae on oaks and it was found inside the host cocoons in the rolled leaves. In San Rossore, it resulted the most abundant tachinid parasitoid of <italic><tp:taxon-name><tp:taxon-name-part taxon-name-part-type="genus" reg="Lobesia">L.</tp:taxon-name-part> <tp:taxon-name-part taxon-name-part-type="species" reg="botrana">botrana</tp:taxon-name-part></tp:taxon-name></italic> on <italic><tp:taxon-name><tp:taxon-name-part taxon-name-part-type="genus" reg="Daphne">D.</tp:taxon-name-part> <tp:taxon-name-part taxon-name-part-type="species" reg="gnidium">gnidium</tp:taxon-name-part></tp:taxon-name></italic>, as above mentioned. Normally its puparia are found inside the cocoon of the <abbrev xmlns:xlink="http://www.w3.org/1999/xlink" xlink:title="European Grapevine Moth" id="ABBRID0E51BG" xlink:type="simple">EGVM</abbrev>, near the remains of the host larva (Fig. <xref ref-type="fig" rid="F11">11A, B</xref>), and only rarely the fly emerges from the mature larva that has not yet woven its cocoon and pupate between the leaves of its nest.</p><fig id="F11" position="float" orientation="portrait"><object-id xmlns:xlink="http://www.w3.org/1999/xlink" content-type="doi" xlink:type="simple">10.3897/zookeys.934.50823.figure11</object-id><object-id xmlns:xlink="http://www.w3.org/1999/xlink" content-type="arpha" xlink:type="simple">D7FC52EF-A13E-5BCF-A670-9A28D8EBDCAE</object-id><label>Figure 11.</label><caption><p><italic><tp:taxon-name><tp:taxon-name-part taxon-name-part-type="genus" reg="Actia">Actia</tp:taxon-name-part> <tp:taxon-name-part taxon-name-part-type="species" reg="pilipennis">pilipennis</tp:taxon-name-part></tp:taxon-name></italic> (Fallén, 1810). <bold>A</bold> Puparium inside <italic><tp:taxon-name><tp:taxon-name-part taxon-name-part-type="genus" reg="Lobesia">Lobesia</tp:taxon-name-part> <tp:taxon-name-part taxon-name-part-type="species" reg="botrana">botrana</tp:taxon-name-part></tp:taxon-name></italic> cocoon, next to host larva remains <bold>B</bold> puparium next to <italic><tp:taxon-name><tp:taxon-name-part taxon-name-part-type="genus" reg="Lobesia">L.</tp:taxon-name-part> <tp:taxon-name-part taxon-name-part-type="species" reg="botrana">botrana</tp:taxon-name-part></tp:taxon-name></italic> mature larva remains <bold>C</bold> puparium, lateral view <bold>D</bold> puparium, dorsal view <bold>E</bold> puparium, posterior end showing anal opening and spiracular plates <bold>F</bold> puparium, posterior end <bold>G</bold> puparium, spiracular plates borne on a cylindrical projection, showing openings.</p></caption><graphic xmlns:xlink="http://www.w3.org/1999/xlink" xlink:href="zookeys-934-111-g011.jpg" position="float" orientation="portrait" xlink:type="simple" id="oo_411734.jpg"><uri content-type="original_file" xlink:type="simple">https://binary.pensoft.net/fig/411734</uri></graphic></fig></tp:treatment-sec><ref-list><ref id="B56"><mixed-citation xmlns:xlink="http://www.w3.org/1999/xlink" xlink:type="simple"><person-group><name name-style="western"><surname>Silvestri</surname><given-names>F</given-names></name></person-group> (<year>1923</year>) <article-title>Contribuzioni alla conoscenza dei Tortricidi delle Querce.</article-title><source>Bollettino del Laboratorio di Zoologia Generale e Agraria della Facoltà Agraria in Portici</source><volume>17</volume>: <fpage>41</fpage>–<lpage>107</lpage>.</mixed-citation></ref><ref id="B40"><mixed-citation xmlns:xlink="http://www.w3.org/1999/xlink" xlink:type="simple"><person-group><name name-style="western"><surname>Martinez</surname><given-names>M</given-names></name></person-group> (<year>2012</year>) <article-title>Clé d’identification des familles, genres et/ou espèces de diptères auxiliaires, parasitoïdes ou prédateurs des principaux insectes nuisables à la vigne.</article-title> In: <person-group><name name-style="western"><surname>Sentenac</surname><given-names>G</given-names></name></person-group> (<role>Ed.</role>) <issue-title>La faune auxiliaire des vignobles de France.</issue-title><source>France Agricole Edition</source>, <fpage>315</fpage>–<lpage>320</lpage>.</mixed-citation></ref><ref id="B19"><mixed-citation xmlns:xlink="http://www.w3.org/1999/xlink" xlink:type="simple"><person-group><name name-style="western"><surname>Delbac</surname><given-names>L</given-names></name><name name-style="western"><surname>Papura</surname><given-names>D</given-names></name><name name-style="western"><surname>Roux</surname><given-names>P</given-names></name><name name-style="western"><surname>Thiéry</surname><given-names>D</given-names></name></person-group> (<year>2015</year>) Ravageurs de la vigne: les nouveautés dans les recherches sur les tordeuses et la problématique des espèces invasives. Actes du colloque 12e journée technique du CIVB, 3 February 2015, Bordeaux, 68–78.</mixed-citation></ref><ref id="B52"><mixed-citation xmlns:xlink="http://www.w3.org/1999/xlink" xlink:type="simple"><person-group><name name-style="western"><surname>Scaramozzino</surname><given-names>PL</given-names></name><name name-style="western"><surname>Loni</surname><given-names>A</given-names></name><name name-style="western"><surname>Lucchi</surname><given-names>A</given-names></name></person-group> (<year>2017a</year>) <article-title>A review of insect parasitoids associated with <italic><tp:taxon-name><tp:taxon-name-part taxon-name-part-type="genus">Lobesia</tp:taxon-name-part> <tp:taxon-name-part taxon-name-part-type="species">botrana</tp:taxon-name-part></tp:taxon-name></italic> (Denis &amp; Schiffermüller, 1775) in Italy. 1. <tp:taxon-name><tp:taxon-name-part taxon-name-part-type="order">Diptera</tp:taxon-name-part></tp:taxon-name><tp:taxon-name><tp:taxon-name-part taxon-name-part-type="family">Tachinidae</tp:taxon-name-part></tp:taxon-name> and <tp:taxon-name><tp:taxon-name-part taxon-name-part-type="order">Hymenoptera</tp:taxon-name-part></tp:taxon-name><tp:taxon-name><tp:taxon-name-part taxon-name-part-type="family">Braconidae</tp:taxon-name-part></tp:taxon-name> (<tp:taxon-name><tp:taxon-name-part taxon-name-part-type="order">Lepidoptera</tp:taxon-name-part></tp:taxon-name>, <tp:taxon-name><tp:taxon-name-part taxon-name-part-type="family">Tortricidae</tp:taxon-name-part></tp:taxon-name>).</article-title><source>ZooKeys</source><volume>647</volume>: <fpage>67</fpage>–<lpage>100</lpage>. <ext-link xlink:type="simple" ext-link-type="doi" xlink:href="10.3897/zookeys.647.11098">https://doi.org/10.3897/zookeys.647.11098</ext-link></mixed-citation></ref></ref-list></tp:taxon-treatment>
